# Supplementary material for: Genome-wide association study for seedling heat tolerance under two temperature conditions in bread wheat (Triticum aestivum L.)
Source: BMC Plant Biol. 2024 May 21;24:430. doi: 10.1186/s12870-024-05116-2 (PMC11107014; doi:10.1186/s12870-024-05116-2)
Supplement: Supplementary file 1 — Supplementary Material 1 [file 12870_2024_5116_MOESM1_ESM.xlsx]

## Sheet: Table S1
Table S1. Detailed information of 253 lines used in this study
Lines	Name	Origin	Type
F001	Beijing 10	Beijing, China	Cultivar
F002	Nongda 311	Beijing, China	Cultivar
F003	Zhengzhou 17	Henan, China	Cultivar
F004	Yunmai 27	Yunnan, China	Cultivar
F005	Mianyang 86-11	Sichuan, China	Cultivar
F006	Yunmai 35	Yunnan, China	Cultivar
F007	NS 5055	Serbia	Cultivar
F008	Shanyou 225	Shaanxi, China	Cultivar
F009	Jinan 2	Shandong, China	Cultivar
F010	Krac 66	USA	Cultivar
F011	Shijiazhuang 54	Hebei, China	Cultivar
F012	Trigo Klein Cometa	Argentina	Cultivar
F013	Becejka	Serbia	Cultivar
F014	Changwei 18	Shandong, China	Cultivar
F015	Mavrogan	Albania	Landrace
F016	Dundec	Australia	Landrace
F017	MACS-WHITE	Australia	Cultivar
F018	JOHN BROWN	Australia	Cultivar
F019	RED-BOBS-222	Canada	Cultivar
F020	CHIH95.10.1	Mexico	Cultivar
F021	COAH94.1.1	Mexico	Landrace
F022	HUDEIBA 164	Sudan	Cultivar
F023	PUSA 80-5	India	Cultivar
F024	TOL93.1.2	Mexico	Landrace
F025	MG31229	Ethiopia	Landrace
F026	Nech Sinde	Africa	Landrace
F027	ADDIS ABEDA 26	Ethiopia	Landrace
F028	GRANJA-DE-MELILLA	Morocco	Landrace
F029	MARROCOS 16.3608	Morocco	Cultivar
F030	GHARFLOR-1611	Morocco	Landrace
F031	UR6	South America	Landrace
F032	UR8	South America	Landrace
F033	UNIVERSALⅡ	Argentina	Cultivar
F034	REDONDO NEGRO	Chile	Landrace
F035	PLAN ALTO	Brazil	Cultivar
F036	2911 H558 43 1480 DIV6712	Argentina	Landrace
F037	GLUYAS EARLY	Australia	Cultivar
F038	Ribeiro	Portugal	Landrace
F039	PSATHAS	Cyprus	Landrace
F040	ROMANIAN	Romania	Cultivar
F041	WHITE SAIDI	Egypt	Landrace
F042	PNE 394-2	Asia	Landrace
F043	2799:AE	Turkey	Cultivar
F044	LOHARI Y91-92 NO.123	India	Cultivar
F045	GEHEN KANAK	India	Landrace
F046	TIGARIA	India	Landrace
F047	IRAGI	Iraq	Landrace
F048	SALTI NAIMYA	Jordan	Landrace
F049	Celebration	Australia	Cultivar
F050	Acimital	Australia	Cultivar
F051	Napo 63	Columbia	Cultivar
F052	Yr26/3*Avocet s	Australia	Cultivar
F053	AC Foremost	Canada	Cultivar
F054	Tupatecor	North America	Cultivar
F055	Penawa	USA	Cultivar
F056	AC karma	Canada	Cultivar
F057	AC Nanda	Canada	Cultivar
F058	Glenlea	Canada	Cultivar
F059	ALSON	USA	Cultivar
F060	Rivadeneira	North America	Cultivar
F061	Mrl"s"-Buc"s"	Chile	Cultivar
F062	Owens	USA	Cultivar
F063	Salha 61	Algeria	Cultivar
F064	Kuro	Kenya	Cultivar
F065	Ethiopia W15	Ethiopia	Cultivar
F066	Duiker	South Africa	Cultivar
F067	Betana	South Africa	Cultivar
F068	Indexa	Morocco	Cultivar
F069	Balady116	Egypt	Cultivar
F070	Triza	Chile	Cultivar
F071	Klein Toledo（w）	Argentina	Cultivar
F072	Buck Tandil	Argentina	Cultivar
F073	Camacrania	Brazil	Landrace
F074	Jacui	Brazil	Cultivar
F075	Mexifen	Chile	Cultivar
F076	Gaboto	Argentina	Cultivar
F077	Ganador	Argentina	Cultivar
F078	RAVENNA	Italy	Cultivar
F079	BICANCIA	Europe	Cultivar
F080	BECFIORE	Italy	Cultivar
F081	LAMPONE	Italy	Cultivar
F082	ENESCO	France	Cultivar
F083	ARNEL	Italy	Cultivar
F084	PANDAS	Italy	Cultivar
F085	PRIMOASI	Italy	Cultivar
F086	SIRMIONE	Italy	Cultivar
F087	GIAVA	Italy	Cultivar
F088	SANGIACOMO	Italy	Cultivar
F089	GUADALUPE	France	Cultivar
F090	Knteh	Bulgaria	Cultivar
F091	Gkt 4	Hungary	Cultivar
F092	9H 65A	Portugal	Cultivar
F093	9H 96 Fucense Spain	Uruguay	Landrace
F094	Knll Szh 2300(A)	Hungary	Cultivar
F095	Kloka	Germany	Cultivar
F096	Huimaoafu	Italy	Cultivar
F097	Abo	Xinjiang, China	Cultivar
F098	Zhengyin 4	Henan, China	Cultivar
F099	Xifeng	Japan	Cultivar
F100	Pusa 6	India	Landrace
F101	Hamedan 1	Iran	Cultivar
F102	Afghan Wheat	Afghanistan	Cultivar
F103	Baihuomai	Henan, China	Landrace
F104	Baimaizi	Sichuan, China	Landrace
F105	Baiyoumai	Heilongjiang, China	Landrace
F106	Baiyoubao	Shandong, China	Landrace
F107	Caijiangmai	China	Landrace
F108	Dahongmai	Shanxi, China	Landrace
F109	Dazibai	China	Landrace
F110	Hongmai	Qinghai, China	Landrace
F111	Hongqiangchang	Shaanxi, China	Landrace
F112	Kangdingxiaomai	Sichuan, China	Landrace
F113	Lanxizaoxiaomai	Zhejiang, China	Landrace
F114	Laomai	Shaanxi, China	Landrace
F115	Nuomai	Hunan, China	Landrace
F116	Shanglinxiaomai	Guangxi, China	Landrace
F117	Tumangmai	Ningxia, China	Landrace
F118	Tuotuomai	Sichuan, China	Landrace
F119	Xiaobaimang	Hebei, China	Landrace
F120	Yangmai	Heilongjiang, China	Landrace
F121	Changmangyingkemai	China	Landrace
F122	Yun 2	Yunnan, China	Landrace
F123	Yun 23	Yunnan, China	Landrace
F124	Xinchun 8	Xinjiang, China	Cultivar
F125	Xinchun 11	Xinjiang, China	Cultivar
F126	Xin 207	Xinjiang, China	Landrace
F127	XJ4	Xinjiang, China	Landrace
F128	XJ6	Xinjiang, China	Landrace
F129	Qingfeng 1	Gansu, China	Cultivar
F130	Hezuo 2	Heilongjiang, China	Cultivar
F131	Kehan 13	Heilongjiang, China	Cultivar
F132	Kequan	Heilongjiang, China	Cultivar
F133	Keqiang	Heilongjiang, China	Cultivar
F134	Kenda 4	Heilongjiang, China	Cultivar
F135	Liaochun 10	Liaoning, China	Cultivar
F136	Longmai 26	Heilongjiang, China	Cultivar
F137	Jichun 1016	Jilin, China	Cultivar
F138	Ningchun 4	Ningxia, China	Cultivar
F139	Ningchun 13	Ningxia, China	Cultivar
F140	Neimai 19	Ningxia, China	Cultivar
F141	Xichang 76-9	Sichuan, China	Cultivar
F142	Qing 602	Qinghai, China	Cultivar
F143	Linmai 2	Gansu, China	Cultivar
F144	Dingxi 24	Gansu, China	Cultivar
F145	CA9722	Beijing, China	Cultivar
F146	Beijing 837	Beijing, China	Cultivar
F147	Fengkang 8	Beijing, China	Cultivar
F148	Huabei 187	Beijing, China	Cultivar
F149	Jing 411	Beijing, China	Cultivar
F150	Jingdong 22	Beijing, China	Cultivar
F151	Kehong 1	Hebei, China	Cultivar
F152	EM 1512	Beijing, China	Cultivar
F153	Changfeng 6	Beijing, China	Cultivar
F154	Zhongmai 9	Beijing, China	Cultivar
F155	Zhongxin 78	Henan, China	Cultivar
F156	Zhongyou 9507	Beijing, China	Cultivar
F157	Changle 5	Shandong, China	Cultivar
F158	Tangmai 2	Hebei, China	Cultivar
F159	Han 99-6143	Hebei, China	Cultivar
F160	Jimai 6	Hebei, China	Cultivar
F161	Ji 5265	Hebei, China	Cultivar
F162	Shimai 18	Hebei, China	Cultivar
F163	Jimai 1	Hebei, China	Cultivar
F164	Jimai 15	Hebei, China	Cultivar
F165	Jimai 24	Hebei, China	Cultivar
F166	Jimai 26	Hebei, China	Cultivar
F167	Jinmai 30	Shanxi, China	Cultivar
F168	Qinmai 1	Shaanxi, China	Cultivar
F169	Qinmai 4	Shaanxi, China	Cultivar
F170	Shaan 229	Shaanxi, China	Cultivar
F171	Shaanmai 150	Shaanxi, China	Cultivar
F172	Shaanmai 159	Shaanxi, China	Cultivar
F173	Shaannong 7859	Shaanxi, China	Cultivar
F174	Weimai 4	Shaanxi, China	Cultivar
F175	Xiannong 151	Shaanxi, China	Cultivar
F176	Xiannong 39	Shaanxi, China	Cultivar
F177	Xiaoyan 4	Shaanxi, China	Cultivar
F178	Xiaoyan 6	Shaanxi, China	Cultivar
F179	Xiaoyan 22	Shaanxi, China	Cultivar
F180	Aimengniu Ⅴ	Shandong, China	Cultivar
F181	Changnong 339-5-1	Sichuan, China	Cultivar
F182	Gaocheng 9411	Hebei, China	Cultivar
F183	Jinan 8	Shandong, China	Cultivar
F184	Jimai 21	Shandong, China	Cultivar
F185	Jimai 22	Shandong, China	Cultivar
F186	Jining 16	Shandong, China	Cultivar
F187	Laizhou 953	Shandong, China	Cultivar
F188	Liaomai 16	Shandong, China	Cultivar
F189	Lumai 3	Shandong, China	Cultivar
F190	Lumai 11	Shandong, China	Cultivar
F191	Lumai 12	Shandong, China	Cultivar
F192	Lumai 15	Shandong, China	Cultivar
F193	Luyuan 301	Shandong, China	Cultivar
F194	Shannong 15	Shandong, China	Cultivar
F195	Taishan 4	Shandong, China	Cultivar
F196	Taishan 21	Shandong, China	Cultivar
F197	Wanyuan 66	Henan, China	Cultivar
F198	Yannong 19	Shandong, China	Cultivar
F199	Yannong 22	Shandong, China	Cultivar
F200	Aikang 58	Henan, China	Cultivar
F201	Bainong 791	Henan, China	Cultivar
F202	Dong 1-23	China	Cultivar
F203	Fengdecunmai 1	Henan, China	Cultivar
F204	Huaichuan 916	Henan, China	Cultivar
F205	Luomai 23	Henan, China	Cultivar
F206	Tianping 3	China	Cultivar
F207	Wenmai 4	Zhejiang, China	Cultivar
F208	Xinmai 9	Henan, China	Cultivar
F209	Yan 893 xuan	China	Cultivar
F210	Yumai 10	Henan, China	Cultivar
F211	Yumai 24	Henan, China	Cultivar
F212	Yunong 949	Henan, China	Cultivar
F213	Zhengmai 9023	Henan, China	Cultivar
F214	Zhengzhou 5	Henan, China	Cultivar
F215	Zhengzhou 761	Henan, China	Cultivar
F216	Zhongjiao 1	Henan, China	Cultivar
F217	Zhongjiao 2	Henan, China	Cultivar
F218	Zhoumai 9	Henan, China	Cultivar
F219	Zhoumai 28	Henan, China	Cultivar
F220	Zhoumai 32	Henan, China	Cultivar
F221	R59 Chuannong 12	Sichuan, China	Cultivar
F222	Chuanmai 8	Sichuan, China	Cultivar
F223	dian 662-525-2	Yunnan, China	Cultivar
F224	Mianmai 39	Sichuan, China	Cultivar
F225	Mianmai 45	Sichuan, China	Cultivar
F226	Mianyang 11	Sichuan, China	Cultivar
F227	Mianyang 19	Sichuan, China	Cultivar
F228	Mianyang 26	Sichuan, China	Cultivar
F229	Mianyang 79-2	Sichuan, China	Cultivar
F230	Datouhuang	Sichuan, China	Cultivar
F231	Een 1	Hubei, China	Cultivar
F232	Emai 11	Hubei, China	Cultivar
F233	Emai 12	Hubei, China	Cultivar
F234	Emai 15	Hubei, China	Cultivar
F235	Huaimai 22	Jiangsu, China	Cultivar
F236	Lianmai 2	Jiangsu, China	Cultivar
F237	Ningmai 15	Jiangsu, China	Cultivar
F238	Ningnuomai 1	Jiangsu, China	Cultivar
F239	Shengxuan 3	Jiangsu, China	Cultivar
F240	Sumai 3	Jiangsu, China	Cultivar
F241	Sumai 6	Jiangsu, China	Cultivar
F242	Xuzhou 14	Jiangsu, China	Cultivar
F243	Xuzhou 25	Jiangsu, China	Cultivar
F244	Yangmai 2	Jiangsu, China	Cultivar
F245	Yangmai 14	Jiangsu, China	Cultivar
F246	Zhenmai 3	Jiangsu, China	Cultivar
F247	Zhenmai 4	Jiangsu, China	Cultivar
F248	Jingzhou 66	Hubei, China	Cultivar
F249	Wannian 2	Jiangsu, China	Cultivar
F250	Huoliaomai	Inner Mongolia, China	Landrace
F251	Shi 4185	Hebei, China	Cultivar
F252	Jimai 20	Shandong, China	Cultivar
F253	Zhongyu 12	Henan, China	Cultivar

## Sheet: Table S2
Table S2 Primers used in quantitative real-time PCR
Genes	Forward primer sequence (5'-3')	Reverse primer sequence (5'-3')
TaWRKY74-B	CTACAAATGCAGCAGCGTGA	CGCAGACTGAGTTGGCATTC
TaHDZ30-4B	TTGACACGGCAGACCTGAAG	CTCCTCTGGTGGTCTATGGG
TaSnRK3.15-B	CGCTGTTGACTATTGCCAC	GTGTGCAGCAACCCATCAGC
TaGAPDH	AAGGCTGTTGGCAAGGTG	GTGGTCGTTCAGAGCAATCC

## Sheet: Table S3
Table S3. High heat tolerance wheat cultivars screened in this study.
Lines	Name	HSI-TRL	HSI-MRL
F027	ADDIS ABEDA 26	0.385571	0.304176
F038	Ribeiro	0.351916	0.463273
F041	WHITE SAIDI	0.290235	0.0590366
F120	Yangmai	0.495466	0.380786
F124	Xinchun 8	0.370147	0.378473
F128	XJ6	0.392817	0.439281
F130	Hezuo 2	0.264187	0.393956
F165	Jimai 24	0.377535	0.253416
F170	Shaan 229	0.274377	0.307559
F178	Xiaoyan 6	0.477673	0.349321
F181	Changnong 339-5-1	0.33431	0.479927
F183	Jinan 8	0.211479	0.216337
F231	Een 1	0.172435	0.203261
F234	Emai 15	0.336958	0.386431
F235	Huaimai 22	0.221914	0.377255
F242	Xuzhou 14	0.0778155	0.43108
F250	Huoliaomai	0.334633	0.402516

## Sheet: Table S4
Table S4. Summary of the distribution of SNPs on 21 chromosomes.
Chr a	SNPs b	Chr. Size (Mb)	Density of SNP (per Mb)
1A	947499	598.658	1582.71
1B	744947	700.54	1063.39
1D	111105	498.631	222.82
2A	824563	787.781	1046.69
2B	1092254	812.754	1343.89
2D	109206	656.544	166.335
3A	483715	754.115	641.434
3B	1238191	859.757	1440.16
3D	70829	619.613	114.312
4A	1126863	754.226	1494.06
4B	719978	673.766	1068.59
4D	37818	518.332	72.961
5A	577401	713.345	809.427
5B	882189	714.805	1234.17
5D	64549	569.947	113.254
6A	520078	622.668	835.241
6B	1119558	731.186	1531.15
6D	69790	495.38	140.882
7A	935401	744.491	1256.43
7B	1324537	764.079	1733.51
7D	115828	642.91	180.162
A subgenome	5415520	4975.29	1088.48
B subgenome	7121654	5256.89	1354.73
D subgenome	579125	4001.36	144.732
Genome	13116299	14233.5	921.507
a Chr, Chromosome;
b the number of SNPs.

## Sheet: Table S5
Table S5. Summary of significant SNPs associated with all traits in this study.
Traits	SNP ID a	Chr	Position（Mb）	P-value
SL-CK	SNP-09319640	2A	58.4912	1.59437e-06
	SNP-09429310	2A	83.3037	3.05539e-06
	SNP-09430660	2A	83.5566	1.94581e-06
	SNP-09430661	2A	83.5566	7.80703e-07
	SNP-13271039	2B	76.082	1.90782e-06
	SNP-31414924	4A	580.935	2.41877e-06
	SNP-31414925	4A	580.935	2.5187e-06
	SNP-31414927	4A	580.936	2.80341e-06
	SNP-31850153	4A	683.769	3.05973e-07
	SNP-35466198	4D	17.2727	1.58279e-08
	SNP-35466205	4D	17.2782	7.92116e-07
	SNP-35469977	4D	18.8457	3.22768e-09
	SNP-35469984	4D	18.8501	2.13046e-06
	SNP-41564825	5B	497.754	2.1193e-06
	SNP-41570336	5B	498.976	2.7886e-06
	SNP-41572558	5B	499.506	1.07853e-06
	SNP-41589533	5B	502.363	8.68108e-07
	SNP-41589535	5B	502.363	7.51764e-07
	SNP-41589536	5B	502.363	8.70363e-07
	SNP-48304820	6B	235.132	2.10593e-06
	SNP-48321606	6B	237.294	2.56111e-06
	SNP-49515952	6B	478.878	3.29764e-07
	SNP-49518916	6B	479.23	4.21375e-07
	SNP-57515855	7B	186.217	1.38239e-06
MRL-CK	SNP-02655295	1A	522.305	3.01829e-06
	SNP-06258801	1B	504.635	8.43894e-07
	SNP-09013684	1D	488.675	2.37309e-06
	SNP-20835420	3A	531.806	1.21987e-06
	SNP-21154346	3A	580.406	2.85437e-06
	SNP-22483730	3B	83.9794	7.43589e-07
	SNP-22485846	3B	84.6	1.13274e-06
	SNP-22485857	3B	84.6007	2.30402e-06
	SNP-22507835	3B	88.5917	1.02534e-06
	SNP-23470025	3B	258.713	1.74677e-06
	SNP-23561713	3B	271.029	1.77658e-06
	SNP-23623579	3B	280.289	1.47489e-06
	SNP-25008502	3B	514.58	1.94968e-06
	SNP-28428065	3D	488.107	8.66007e-07
	SNP-34566333	4B	529.654	1.28933e-06
	SNP-41859485	5B	546.367	2.66034e-07
	SNP-41859582	5B	546.372	2.6101e-06
	SNP-52947193	7A	68.5561	1.50438e-06
TRL-CK	SNP-02981538	1A	586.118	1.47557e-06
	SNP-03033895	1A	594.428	8.01987e-07
	SNP-07405646	1B	684.995	9.0025e-07
	SNP-07427033	1B	688.049	8.58802e-07
	SNP-07427034	1B	688.049	8.58802e-07
	SNP-07467034	1B	695.213	5.65204e-07
	SNP-07467224	1B	695.244	1.78434e-06
	SNP-07467384	1B	695.28	2.64026e-06
	SNP-07468298	1B	695.403	3.02694e-06
	SNP-07472935	1B	696.382	1.74192e-06
	SNP-07472953	1B	696.383	1.6282e-06
	SNP-07474274	1B	696.574	2.5617e-06
	SNP-07474365	1B	696.579	2.46639e-06
	SNP-07474658	1B	696.597	2.72896e-07
	SNP-07474659	1B	696.597	5.04913e-07
	SNP-09013684	1D	488.675	1.66336e-07
	SNP-09013685	1D	488.675	4.42892e-08
	SNP-24689013	3B	465.503	1.14158e-06
	SNP-24689014	3B	465.503	1.35972e-06
	SNP-25237208	3B	562.349	3.04636e-06
	SNP-32707475	4B	86.162	1.64964e-06
	SNP-32707476	4B	86.162	1.68961e-06
	SNP-33884859	4B	350.48	9.20321e-07
	SNP-44206015	5D	494.498	1.34648e-06
	SNP-45381536	6A	267.299	2.45156e-06
	SNP-46436331	6A	548.83	4.06117e-07
	SNP-46515557	6A	566.814	1.89639e-06
	SNP-47155295	6B	56.8033	1.28369e-06
	SNP-47155296	6B	56.8033	1.26155e-06
	SNP-48579034	6B	290.074	2.15224e-06
	SNP-48579035	6B	290.075	1.02184e-06
	SNP-52947193	7A	68.5561	2.26991e-06
	SNP-59794155	7B	620.493	1.47719e-06
	SNP-60014116	7B	654.714	1.84152e-06
SL-HS	SNP-02265972	1A	456.773	2.65538e-06
	SNP-02265973	1A	456.773	2.7752e-06
	SNP-05268780	1B	349.107	7.69845e-07
	SNP-07208026	1B	648.572	9.40659e-07
	SNP-09335596	2A	62.212	3.99297e-07
	SNP-12054472	2A	609.24	7.5203e-07
	SNP-12055698	2A	609.573	2.51387e-06
	SNP-16989017	2B	745.665	1.85795e-06
	SNP-19664196	3A	43.8531	2.23539e-06
	SNP-19664998	3A	43.9984	2.45267e-06
	SNP-20240476	3A	284.492	2.60011e-06
	SNP-20240478	3A	284.492	1.8972e-06
	SNP-20240479	3A	284.492	2.22536e-06
	SNP-22114310	3B	24.5753	2.65335e-06
	SNP-27740159	3D	233.334	1.62414e-06
	SNP-27740160	3D	233.334	2.86163e-06
	SNP-27814460	3D	257.579	7.62929e-07
	SNP-31140890	4A	465.381	2.86868e-06
	SNP-31140891	4A	465.381	2.86868e-06
	SNP-51349669	6D	51.4927	2.84734e-06
MRL-HS	SNP-02659908	1A	523.059	5.68487
	SNP-02660883	1A	523.276	5.5143
	SNP-02661258	1A	523.345	6.55846
	SNP-02675365	1A	526.28	5.50451
	SNP-02680388	1A	527.389	5.87653
	SNP-07694029	1D	35.3494	5.71155
	SNP-07695864	1D	35.8819	5.56309
	SNP-07695865	1D	35.8819	5.53125
	SNP-08957001	1D	473.356	6.19499
	SNP-08957004	1D	473.356	6.26547
	SNP-08957005	1D	473.356	5.63979
	SNP-08957006	1D	473.356	5.88028
	SNP-20753978	3A	519.862	5.80984
	SNP-32620502	4B	66.9177	5.54815
	SNP-32661498	4B	75.0562	5.67969
	SNP-32664803	4B	75.3525	6.19483
	SNP-32664804	4B	75.3525	5.67756
	SNP-32664805	4B	75.3525	5.61295
	SNP-32710227	4B	86.7656	5.74854
	SNP-32715035	4B	87.592	5.6081
	SNP-32715090	4B	87.6002	5.70192
	SNP-32720884	4B	88.4611	5.5011
	SNP-32723239	4B	88.9435	5.58906
	SNP-32744902	4B	93.312	6.64558
	SNP-32754159	4B	94.7507	6.04877
	SNP-32756656	4B	95.1199	5.6422
	SNP-32771365	4B	97.2473	5.61307
	SNP-32777056	4B	97.8977	5.61578
	SNP-32777286	4B	97.9264	5.55772
	SNP-32778184	4B	98.0313	5.5271
	SNP-32778185	4B	98.0313	5.53321
	SNP-32784407	4B	99.1257	5.58072
	SNP-32785196	4B	99.2636	5.55774
	SNP-32786683	4B	99.3915	5.50391
	SNP-32787243	4B	99.4347	5.71357
	SNP-32789753	4B	99.8278	5.55597
	SNP-32792711	4B	100.315	5.5984
	SNP-32801828	4B	101.348	5.56999
	SNP-32807834	4B	102.019	5.85318
	SNP-32810671	4B	102.305	5.60232
	SNP-32816640	4B	103.172	6.13072
	SNP-32816706	4B	103.176	5.70635
	SNP-32840950	4B	107.608	7.03583
	SNP-32843190	4B	107.999	5.83209
	SNP-32850736	4B	108.948	6.23745
	SNP-33002551	4B	144.889	6.8997
	SNP-33033428	4B	154.234	5.56473
	SNP-33035649	4B	154.615	5.898
	SNP-33101206	4B	169.22	5.50965
	SNP-33107105	4B	170.799	5.51728
	SNP-33112326	4B	172.12	6.4161
	SNP-33120497	4B	173.955	6.86024
	SNP-33128262	4B	175.828	5.70996
	SNP-33128609	4B	175.876	5.66148
	SNP-33128712	4B	175.89	5.83981
	SNP-33128802	4B	175.91	5.63993
	SNP-33128860	4B	175.941	5.80228
	SNP-33128887	4B	175.945	6.04308
	SNP-33128946	4B	175.953	5.59355
	SNP-33129237	4B	176.026	6.04873
	SNP-33129238	4B	176.026	5.84626
	SNP-33129374	4B	176.046	5.58011
	SNP-33129420	4B	176.051	6.49341
	SNP-33129432	4B	176.052	6.46231
	SNP-33129433	4B	176.052	5.68586
	SNP-33129448	4B	176.054	5.51677
	SNP-33129471	4B	176.056	5.80377
	SNP-33130131	4B	176.286	5.5918
	SNP-33133581	4B	177.211	5.84325
	SNP-33139153	4B	178.474	5.68575
	SNP-33877281	4B	348.521	5.63139
	SNP-33879729	4B	349.145	5.53469
	SNP-33902604	4B	354.639	5.5945
	SNP-33981578	4B	372.583	5.50354
	SNP-34000183	4B	376.869	5.50449
	SNP-34001181	4B	377.083	5.85269
	SNP-34001182	4B	377.083	5.54926
	SNP-34001857	4B	377.32	5.84148
	SNP-34002196	4B	377.365	5.97849
	SNP-34006308	4B	377.951	5.66769
	SNP-34008896	4B	378.292	5.6747
	SNP-34011527	4B	378.797	5.76538
	SNP-34011621	4B	378.833	5.75766
	SNP-34015712	4B	379.426	5.79551
	SNP-34018731	4B	379.949	5.5168
	SNP-34020805	4B	380.281	5.77836
	SNP-34024853	4B	380.909	5.52862
	SNP-34025118	4B	380.986	5.70472
	SNP-34028295	4B	381.548	5.70508
	SNP-34028504	4B	381.573	5.5569
	SNP-34028616	4B	381.613	5.65017
	SNP-34028855	4B	381.661	5.6496
	SNP-34029518	4B	381.772	5.50715
	SNP-34029520	4B	381.773	5.5169
	SNP-34029573	4B	381.78	6.16848
	SNP-34030323	4B	381.906	5.75066
	SNP-34031027	4B	382.047	5.8422
	SNP-34031645	4B	382.182	5.84338
	SNP-34031647	4B	382.182	6.1757
	SNP-34032148	4B	382.295	5.76129
	SNP-34032149	4B	382.295	5.88405
	SNP-34032936	4B	382.43	6.08985
	SNP-34032973	4B	382.434	5.68658
	SNP-34033130	4B	382.461	5.97901
	SNP-34033527	4B	382.558	5.59187
	SNP-34033903	4B	382.649	5.63569
	SNP-34033904	4B	382.649	5.75913
	SNP-34034098	4B	382.687	5.58213
	SNP-34034434	4B	382.757	5.54081
	SNP-34034476	4B	382.76	5.70796
	SNP-34034950	4B	382.847	5.54934
	SNP-34035834	4B	383.015	5.84295
	SNP-34036730	4B	383.157	5.82578
	SNP-34037099	4B	383.2	5.75124
	SNP-34038182	4B	383.347	5.51749
	SNP-34038287	4B	383.372	5.74532
	SNP-34039029	4B	383.455	6.1866
	SNP-34039069	4B	383.458	5.64369
	SNP-34041756	4B	383.906	5.63217
	SNP-34041758	4B	383.906	5.57864
	SNP-34041959	4B	383.935	6.07212
	SNP-34041969	4B	383.936	5.70275
	SNP-34042348	4B	383.967	5.51527
	SNP-34042363	4B	383.97	5.60645
	SNP-34042441	4B	383.977	5.76943
	SNP-34042461	4B	383.98	5.52973
	SNP-34043005	4B	384.056	5.77824
	SNP-34043070	4B	384.064	5.68922
	SNP-34043987	4B	384.218	5.71182
	SNP-34044126	4B	384.252	5.88305
	SNP-34044127	4B	384.252	5.96973
	SNP-34044205	4B	384.264	5.5657
	SNP-34044824	4B	384.379	6.52542
	SNP-34045471	4B	384.462	5.55761
	SNP-34046321	4B	384.619	5.77617
	SNP-34046404	4B	384.624	5.59672
	SNP-34047143	4B	384.748	5.5871
	SNP-34048372	4B	384.974	5.62853
	SNP-34048845	4B	385.094	5.56195
	SNP-34049186	4B	385.136	5.63412
	SNP-34049632	4B	385.193	6.03935
	SNP-34050910	4B	385.398	5.53283
	SNP-34052514	4B	385.705	5.73946
	SNP-34052516	4B	385.705	5.81319
	SNP-34052907	4B	385.748	5.63968
	SNP-34052988	4B	385.758	5.73141
	SNP-34053155	4B	385.778	6.02653
	SNP-34053173	4B	385.78	6.18495
	SNP-34055512	4B	386.233	5.59043
	SNP-34056047	4B	386.295	5.82913
	SNP-34056082	4B	386.3	5.64743
	SNP-34057069	4B	386.442	6.00064
	SNP-34057070	4B	386.442	5.87834
	SNP-34057071	4B	386.442	5.89615
	SNP-34057098	4B	386.444	5.5417
	SNP-34057227	4B	386.451	5.58712
	SNP-34057302	4B	386.456	5.61273
	SNP-34057402	4B	386.461	6.1431
	SNP-34058877	4B	386.65	6.26096
	SNP-34059845	4B	386.839	5.74855
	SNP-34060474	4B	386.912	5.51489
	SNP-34060715	4B	386.946	5.56508
	SNP-34060811	4B	386.961	5.93247
	SNP-34061577	4B	387.091	5.51027
	SNP-35731373	4D	131.338	5.58245
	SNP-51410250	6D	78.4767	5.93018
	SNP-55779706	7A	629.631	5.56301
	SNP-60804223	7D	22.5853	5.54529
TRL-HS	SNP-01843442	1A	371.788	1.69217e-06
	SNP-02659908	1A	523.059	2.17028e-06
	SNP-02661258	1A	523.345	1.44022e-06
	SNP-02675365	1A	526.28	2.92395e-06
	SNP-12524027	2A	727.509	1.31131e-06
	SNP-12527344	2A	728.122	2.22116e-06
	SNP-20753978	3A	519.862	2.41452e-06
	SNP-32661495	4B	75.0562	1.45348e-06
	SNP-32661496	4B	75.0562	1.75651e-06
	SNP-32661497	4B	75.0562	1.88968e-06
	SNP-32661498	4B	75.0562	7.82845e-07
	SNP-32664803	4B	75.3525	1.06111e-06
	SNP-32665709	4B	75.5099	2.40548e-06
	SNP-32704391	4B	85.7663	2.4247e-06
	SNP-32707373	4B	86.1411	1.26311e-06
	SNP-32710227	4B	86.7656	1.56181e-06
	SNP-32710505	4B	86.8347	1.42509e-06
	SNP-32710506	4B	86.8347	2.29186e-06
	SNP-32710778	4B	86.8724	1.58311e-06
	SNP-32712603	4B	87.1868	3.14554e-06
	SNP-32712764	4B	87.2009	2.77264e-06
	SNP-32713956	4B	87.3945	3.07154e-06
	SNP-32714849	4B	87.5609	1.57731e-06
	SNP-32715035	4B	87.592	2.15411e-06
	SNP-32715128	4B	87.6044	2.99988e-06
	SNP-32715217	4B	87.6119	1.8482e-06
	SNP-32715617	4B	87.662	1.5137e-06
	SNP-32716593	4B	87.811	7.73244e-07
	SNP-32718051	4B	87.9814	2.22246e-06
	SNP-32718052	4B	87.9814	2.22246e-06
	SNP-32718053	4B	87.9814	2.69042e-06
	SNP-32741597	4B	92.9268	1.38337e-06
	SNP-32744902	4B	93.312	1.21219e-06
	SNP-32753382	4B	94.6446	3.10744e-06
	SNP-32754161	4B	94.7508	2.62967e-06
	SNP-32756656	4B	95.1199	2.73364e-06
	SNP-32762275	4B	96.0327	2.95293e-06
	SNP-32771365	4B	97.2473	1.72078e-06
	SNP-32777056	4B	97.8977	2.86356e-06
	SNP-32777286	4B	97.9264	2.36831e-06
	SNP-32783371	4B	99.0236	8.07401e-07
	SNP-32787243	4B	99.4347	8.05463e-07
	SNP-32787317	4B	99.4413	2.24691e-06
	SNP-32788192	4B	99.5449	1.59739e-06
	SNP-32792711	4B	100.315	1.54797e-06
	SNP-32794328	4B	100.562	3.09408e-06
	SNP-32804957	4B	101.753	2.67128e-06
	SNP-32807834	4B	102.019	2.82614e-06
	SNP-32813487	4B	102.711	1.83493e-06
	SNP-32816640	4B	103.172	1.06627e-06
	SNP-32816706	4B	103.176	9.82586e-07
	SNP-32840950	4B	107.608	2.05588e-08
	SNP-32850736	4B	108.948	8.61914e-07
	SNP-33002551	4B	144.889	1.19046e-06
	SNP-33120497	4B	173.955	1.97004e-06
	SNP-33128712	4B	175.89	2.52101e-06
	SNP-34011621	4B	378.833	3.00112e-06
	SNP-34020805	4B	380.281	3.1603e-06
	SNP-34028295	4B	381.548	3.01501e-06
	SNP-34028616	4B	381.613	3.1266e-06
	SNP-34028724	4B	381.64	1.87235e-06
	SNP-34028996	4B	381.674	1.98764e-06
	SNP-34031027	4B	382.047	1.14325e-06
	SNP-34031645	4B	382.182	1.42541e-06
	SNP-34031647	4B	382.182	2.38379e-06
	SNP-34032088	4B	382.279	3.09111e-06
	SNP-34032148	4B	382.295	1.17558e-06
	SNP-34032149	4B	382.295	1.10239e-06
	SNP-34032427	4B	382.353	1.81743e-06
	SNP-34032936	4B	382.43	2.02023e-06
	SNP-34032973	4B	382.434	2.01536e-06
	SNP-34033228	4B	382.473	3.13176e-06
	SNP-34033229	4B	382.473	2.73696e-06
	SNP-34033472	4B	382.553	2.9844e-06
	SNP-34033747	4B	382.616	1.02123e-06
	SNP-34033903	4B	382.649	2.8519e-06
	SNP-34033904	4B	382.649	2.75447e-06
	SNP-34034098	4B	382.687	4.14807e-07
	SNP-34034945	4B	382.847	1.86807e-06
	SNP-34034946	4B	382.847	1.63247e-06
	SNP-34035028	4B	382.865	2.5961e-06
	SNP-34035571	4B	382.964	2.37832e-06
	SNP-34036673	4B	383.153	7.89295e-07
	SNP-34037099	4B	383.2	8.23474e-07
	SNP-34037100	4B	383.2	1.55647e-06
	SNP-34037409	4B	383.242	2.21411e-06
	SNP-34038333	4B	383.375	1.87746e-06
	SNP-34038394	4B	383.377	2.37489e-06
	SNP-34038395	4B	383.377	2.78123e-06
	SNP-34038662	4B	383.404	2.4261e-06
	SNP-34039029	4B	383.455	2.33577e-06
	SNP-34039069	4B	383.458	1.10617e-06
	SNP-34039261	4B	383.477	1.47012e-06
	SNP-34040447	4B	383.659	1.66343e-06
	SNP-34041160	4B	383.78	2.86697e-06
	SNP-34041969	4B	383.936	9.05627e-07
	SNP-34042715	4B	384.025	2.79299e-06
	SNP-34042826	4B	384.033	2.39448e-06
	SNP-34043005	4B	384.056	6.77041e-07
	SNP-34043987	4B	384.218	2.81905e-06
	SNP-34044738	4B	384.371	1.59782e-06
	SNP-34044824	4B	384.379	2.836e-06
	SNP-34046404	4B	384.624	2.18071e-06
	SNP-34046406	4B	384.625	2.55145e-06
	SNP-34047065	4B	384.734	2.75367e-06
	SNP-34047084	4B	384.736	2.00057e-06
	SNP-34047520	4B	384.814	1.84005e-06
	SNP-34047628	4B	384.839	2.81362e-06
	SNP-34048372	4B	384.974	3.06917e-06
	SNP-34049609	4B	385.19	1.35529e-06
	SNP-34049632	4B	385.193	4.80795e-07
	SNP-34050793	4B	385.381	1.89962e-06
	SNP-34050910	4B	385.398	2.79807e-06
	SNP-34051728	4B	385.566	1.99263e-06
	SNP-34052438	4B	385.687	2.75872e-06
	SNP-34052516	4B	385.705	3.1593e-06
	SNP-34052988	4B	385.758	6.30682e-07
	SNP-34053155	4B	385.778	1.39382e-06
	SNP-34053173	4B	385.78	2.91997e-06
	SNP-34053212	4B	385.785	2.32499e-06
	SNP-34053434	4B	385.909	2.7086e-06
	SNP-34056047	4B	386.295	1.0134e-06
	SNP-34056818	4B	386.384	9.19018e-07
	SNP-34057098	4B	386.444	7.33354e-07
	SNP-34057234	4B	386.451	2.73027e-06
	SNP-34057402	4B	386.461	1.5764e-06
	SNP-34057408	4B	386.461	1.94769e-06
	SNP-34057842	4B	386.49	1.44316e-06
	SNP-34058877	4B	386.65	2.60533e-06
	SNP-34059845	4B	386.839	1.92607e-06
	SNP-34060714	4B	386.946	3.05776e-06
	SNP-34060715	4B	386.946	2.49933e-06
	SNP-34060811	4B	386.961	1.16488e-06
	SNP-34061707	4B	387.115	1.02293e-06
	SNP-34098666	4B	393.588	9.01722e-07
	SNP-42614595	5B	661.242	1.57749e-06
	SNP-42615128	5B	661.403	3.14502e-06
	SNP-51524000	6D	122.219	2.44403e-06
	SNP-55779706	7A	629.631	2.26105e-06
	SNP-60804223	7D	22.5853	2.76923e-06
HSI-SL	SNP-00966271	1A	219.06	1.02288e-06
	SNP-01122944	1A	258.902	1.88069e-06
	SNP-01123227	1A	258.975	2.9275e-06
	SNP-01124183	1A	259.144	3.08084e-06
	SNP-01126326	1A	259.558	2.57007e-07
	SNP-01126831	1A	259.615	1.99767e-06
	SNP-01126832	1A	259.615	1.70878e-06
	SNP-01127069	1A	259.642	2.7607e-06
	SNP-01127877	1A	259.752	9.70929e-07
	SNP-01128256	1A	259.797	3.13968e-06
	SNP-01129368	1A	259.979	2.38643e-06
	SNP-01133784	1A	261.11	2.07732e-06
	SNP-01134160	1A	261.18	1.21345e-06
	SNP-01134261	1A	261.194	7.01225e-07
	SNP-01134488	1A	261.233	1.54787e-06
	SNP-01134529	1A	261.236	9.11887e-07
	SNP-01135246	1A	261.331	5.818e-07
	SNP-01135604	1A	261.415	1.14535e-06
	SNP-01135686	1A	261.452	2.83552e-06
	SNP-01136943	1A	261.666	2.7578e-06
	SNP-01137026	1A	261.682	2.30466e-07
	SNP-01137027	1A	261.682	2.15848e-07
	SNP-01137354	1A	261.746	4.29018e-07
	SNP-01137430	1A	261.76	2.24797e-07
	SNP-01138465	1A	262.004	1.66516e-06
	SNP-01138873	1A	262.108	2.46123e-07
	SNP-01138940	1A	262.119	1.26358e-06
	SNP-01139845	1A	262.3	5.2003e-07
	SNP-01139874	1A	262.307	6.06138e-07
	SNP-01139875	1A	262.307	8.23833e-07
	SNP-01139978	1A	262.323	1.35795e-06
	SNP-01140573	1A	262.437	1.90336e-06
	SNP-01140596	1A	262.44	2.62954e-06
	SNP-01142136	1A	262.686	3.30639e-07
	SNP-01142323	1A	262.731	1.31285e-06
	SNP-01142324	1A	262.732	1.46661e-06
	SNP-01142991	1A	262.902	3.48472e-07
	SNP-01143349	1A	263.014	1.6998e-06
	SNP-01143390	1A	263.027	1.33328e-06
	SNP-01143686	1A	263.13	1.23439e-06
	SNP-01143730	1A	263.144	1.24691e-06
	SNP-01143988	1A	263.195	2.18389e-06
	SNP-01144035	1A	263.207	1.86343e-06
	SNP-01144150	1A	263.225	1.86049e-07
	SNP-01144175	1A	263.228	2.4686e-06
	SNP-01144286	1A	263.238	4.9833e-07
	SNP-01144757	1A	263.351	2.55969e-07
	SNP-01144997	1A	263.402	2.82168e-07
	SNP-01145201	1A	263.439	8.43521e-07
	SNP-01145441	1A	263.496	2.8823e-06
	SNP-01145442	1A	263.496	1.36827e-06
	SNP-01145443	1A	263.496	1.24989e-06
	SNP-01145600	1A	263.521	3.15107e-07
	SNP-01146762	1A	263.737	3.0686e-06
	SNP-01146886	1A	263.754	1.04916e-06
	SNP-01149057	1A	264.236	2.3685e-06
	SNP-01149241	1A	264.26	5.88319e-07
	SNP-01149261	1A	264.263	2.31844e-06
	SNP-01149262	1A	264.263	3.14824e-06
	SNP-01149828	1A	264.389	2.03663e-06
	SNP-01150068	1A	264.413	2.28142e-06
	SNP-01150175	1A	264.446	2.08035e-06
	SNP-01150462	1A	264.537	8.89527e-08
	SNP-01150554	1A	264.557	2.22544e-06
	SNP-01150823	1A	264.593	2.28718e-06
	SNP-01150828	1A	264.593	2.06224e-06
	SNP-01150836	1A	264.594	3.15569e-07
	SNP-01151211	1A	264.694	2.21641e-06
	SNP-01151417	1A	264.756	1.2834e-06
	SNP-01151714	1A	264.833	1.71693e-06
	SNP-01151963	1A	264.89	2.01931e-06
	SNP-01152560	1A	265.016	8.48187e-07
	SNP-01152562	1A	265.016	1.63363e-06
	SNP-01152950	1A	265.095	2.88776e-06
	SNP-01153012	1A	265.102	1.49887e-06
	SNP-01153219	1A	265.12	2.57811e-06
	SNP-01153427	1A	265.149	2.80233e-06
	SNP-01153692	1A	265.175	3.0414e-06
	SNP-01154385	1A	265.278	5.51051e-07
	SNP-01154398	1A	265.281	1.37696e-06
	SNP-01154502	1A	265.288	4.84404e-07
	SNP-01155052	1A	265.383	1.89192e-06
	SNP-01155870	1A	265.496	4.74414e-07
	SNP-01155980	1A	265.508	5.5429e-07
	SNP-01155981	1A	265.508	6.07649e-07
	SNP-01156059	1A	265.516	9.00059e-07
	SNP-01156060	1A	265.516	7.83395e-07
	SNP-01156061	1A	265.516	8.75664e-07
	SNP-01156640	1A	265.582	9.84098e-07
	SNP-01157101	1A	265.647	1.80617e-07
	SNP-01157129	1A	265.649	1.81803e-06
	SNP-01157130	1A	265.649	2.52188e-06
	SNP-01157266	1A	265.695	1.54381e-06
	SNP-01157276	1A	265.696	5.66168e-07
	SNP-01158199	1A	265.896	9.90461e-07
	SNP-01159213	1A	266.077	1.91961e-06
	SNP-01159341	1A	266.098	2.99618e-06
	SNP-01159998	1A	266.217	9.23703e-07
	SNP-01160227	1A	266.264	1.99364e-06
	SNP-01160345	1A	266.281	2.49749e-07
	SNP-01160491	1A	266.31	2.21623e-06
	SNP-01160518	1A	266.312	2.71484e-06
	SNP-01160783	1A	266.391	1.80815e-06
	SNP-01160789	1A	266.392	1.08013e-06
	SNP-01161591	1A	266.504	2.73448e-06
	SNP-01161738	1A	266.533	2.39739e-06
	SNP-01162079	1A	266.692	1.39937e-06
	SNP-01162382	1A	266.743	2.35274e-06
	SNP-01162761	1A	266.843	5.75193e-07
	SNP-01163278	1A	266.964	9.74281e-07
	SNP-01164023	1A	267.122	2.09034e-06
	SNP-01164187	1A	267.157	3.07246e-06
	SNP-01164455	1A	267.217	3.01089e-08
	SNP-01165511	1A	267.409	3.06401e-06
	SNP-01166179	1A	267.544	1.25431e-06
	SNP-01166262	1A	267.559	1.18646e-06
	SNP-01166359	1A	267.581	2.45359e-06
	SNP-01166370	1A	267.582	5.81485e-07
	SNP-01166441	1A	267.589	1.70062e-06
	SNP-01166570	1A	267.61	6.06936e-07
	SNP-01166571	1A	267.61	5.88122e-07
	SNP-01166743	1A	267.627	2.38694e-06
	SNP-01166745	1A	267.627	1.63338e-06
	SNP-01166895	1A	267.662	6.3549e-07
	SNP-01167105	1A	267.692	8.48686e-07
	SNP-01167245	1A	267.717	1.7897e-06
	SNP-01168132	1A	267.912	6.3831e-07
	SNP-01168382	1A	267.953	1.74624e-06
	SNP-01168386	1A	267.953	1.39518e-08
	SNP-01171690	1A	268.555	1.75232e-06
	SNP-01171865	1A	268.579	8.15457e-07
	SNP-01172403	1A	268.677	1.2615e-06
	SNP-01173515	1A	268.934	1.0829e-06
	SNP-01174449	1A	269.193	1.01843e-06
	SNP-01174489	1A	269.199	1.91877e-07
	SNP-01175377	1A	269.422	1.00333e-06
	SNP-01175965	1A	269.542	1.96462e-06
	SNP-01177875	1A	270.032	1.12418e-06
	SNP-01178203	1A	270.1	9.37381e-07
	SNP-01178485	1A	270.167	3.47944e-07
	SNP-01178486	1A	270.168	1.36191e-06
	SNP-01178559	1A	270.191	9.15617e-07
	SNP-01178560	1A	270.191	2.28425e-06
	SNP-01179049	1A	270.288	1.49327e-06
	SNP-01179146	1A	270.308	2.45675e-06
	SNP-01179936	1A	270.537	1.02107e-06
	SNP-01179937	1A	270.537	1.1163e-06
	SNP-01180014	1A	270.562	4.59105e-07
	SNP-01180543	1A	270.695	1.00819e-06
	SNP-01181460	1A	270.944	6.20268e-07
	SNP-01182131	1A	271.05	2.52718e-06
	SNP-01182330	1A	271.093	1.22576e-07
	SNP-01182466	1A	271.116	3.10713e-06
	SNP-01182485	1A	271.121	1.50585e-07
	SNP-01183101	1A	271.272	5.67666e-07
	SNP-01183862	1A	271.429	1.4479e-06
	SNP-01184413	1A	271.503	1.67175e-06
	SNP-01184497	1A	271.515	2.85833e-06
	SNP-01184709	1A	271.548	7.17002e-07
	SNP-01185450	1A	271.709	2.50013e-07
	SNP-01185605	1A	271.756	7.39471e-07
	SNP-01185974	1A	271.858	2.25205e-06
	SNP-01186064	1A	271.88	2.06251e-06
	SNP-01186190	1A	271.899	2.82511e-06
	SNP-01186334	1A	271.921	2.5548e-06
	SNP-01186743	1A	271.98	1.20824e-06
	SNP-01187219	1A	272.087	2.78126e-06
	SNP-01188273	1A	272.262	5.94552e-07
	SNP-01188632	1A	272.32	2.98972e-06
	SNP-01188928	1A	272.36	5.49972e-08
	SNP-01188969	1A	272.368	1.15683e-06
	SNP-01188970	1A	272.368	1.21476e-06
	SNP-01188971	1A	272.368	2.26675e-06
	SNP-01189633	1A	272.499	1.02028e-06
	SNP-01191003	1A	272.676	1.79096e-06
	SNP-01191151	1A	272.69	2.68425e-06
	SNP-01193050	1A	272.988	2.26069e-06
	SNP-01193705	1A	273.094	3.71599e-07
	SNP-01193709	1A	273.095	3.02652e-06
	SNP-01194007	1A	273.143	4.311e-07
	SNP-01194844	1A	273.281	7.03826e-07
	SNP-01195091	1A	273.356	1.45319e-06
	SNP-01195764	1A	273.463	2.03541e-06
	SNP-01196163	1A	273.56	2.98812e-06
	SNP-01197870	1A	273.927	2.47656e-06
	SNP-01197977	1A	273.95	1.95562e-06
	SNP-01198008	1A	273.956	1.28453e-06
	SNP-01198009	1A	273.956	2.84467e-06
	SNP-01198414	1A	274.089	6.78418e-07
	SNP-01198660	1A	274.157	2.58412e-07
	SNP-01198736	1A	274.172	8.97764e-07
	SNP-01198773	1A	274.182	1.67119e-06
	SNP-01199403	1A	274.289	2.66387e-06
	SNP-01199554	1A	274.343	8.04967e-08
	SNP-01199853	1A	274.412	7.11709e-07
	SNP-01199854	1A	274.412	8.08655e-07
	SNP-01200794	1A	274.593	2.20992e-06
	SNP-01202624	1A	274.901	1.14954e-07
	SNP-01202646	1A	274.905	7.47972e-08
	SNP-01204032	1A	275.074	8.35663e-07
	SNP-01205962	1A	275.445	9.29055e-07
	SNP-01206055	1A	275.464	2.75137e-06
	SNP-01206374	1A	275.532	1.95033e-07
	SNP-01206459	1A	275.539	1.07988e-06
	SNP-01207013	1A	275.612	1.52257e-07
	SNP-01207177	1A	275.643	2.3327e-06
	SNP-01207220	1A	275.647	2.16649e-06
	SNP-01207949	1A	275.777	7.64205e-07
	SNP-01207950	1A	275.777	3.02207e-06
	SNP-01208124	1A	275.81	2.82754e-06
	SNP-01208760	1A	275.902	2.57171e-06
	SNP-01208811	1A	275.909	4.13654e-08
	SNP-01210521	1A	276.213	2.94909e-06
	SNP-01211594	1A	276.354	5.82446e-07
	SNP-01211676	1A	276.368	2.19575e-06
	SNP-01211827	1A	276.385	9.46508e-07
	SNP-01211828	1A	276.385	6.40464e-07
	SNP-01211830	1A	276.385	1.58236e-06
	SNP-01211832	1A	276.385	1.424e-06
	SNP-01211834	1A	276.385	1.59677e-07
	SNP-01211837	1A	276.385	2.49046e-06
	SNP-01211924	1A	276.408	2.4313e-06
	SNP-01211948	1A	276.41	2.09888e-08
	SNP-01212917	1A	276.621	3.29191e-07
	SNP-01213027	1A	276.652	3.54703e-07
	SNP-01213028	1A	276.652	7.00948e-07
	SNP-01213029	1A	276.652	4.75813e-07
	SNP-01213044	1A	276.654	2.00305e-06
	SNP-01214190	1A	277.05	1.87371e-06
	SNP-01214946	1A	277.191	1.91564e-06
	SNP-01214953	1A	277.192	1.13749e-06
	SNP-01215621	1A	277.393	1.76617e-06
	SNP-01215637	1A	277.398	1.02189e-06
	SNP-01216452	1A	277.578	6.05154e-07
	SNP-01217535	1A	277.751	1.24963e-06
	SNP-01217553	1A	277.753	1.91714e-06
	SNP-01218138	1A	277.823	1.77837e-06
	SNP-01218397	1A	277.865	3.12446e-07
	SNP-01218548	1A	277.888	9.06188e-08
	SNP-01219157	1A	277.978	2.50672e-08
	SNP-01219265	1A	278.026	5.35207e-08
	SNP-01220002	1A	278.181	8.08586e-07
	SNP-01221153	1A	278.498	9.58157e-07
	SNP-01221343	1A	278.522	1.62099e-06
	SNP-01221703	1A	278.576	7.62691e-08
	SNP-01221902	1A	278.631	1.58956e-06
	SNP-01222152	1A	278.735	7.66791e-07
	SNP-01222171	1A	278.749	1.40565e-06
	SNP-01222360	1A	278.797	2.36545e-06
	SNP-01222775	1A	278.915	2.58645e-06
	SNP-01222776	1A	278.915	2.97747e-08
	SNP-01223046	1A	278.966	2.65788e-06
	SNP-01223372	1A	279.034	7.35077e-07
	SNP-01223383	1A	279.035	2.91657e-06
	SNP-01223471	1A	279.045	2.90721e-06
	SNP-01223640	1A	279.072	1.07336e-06
	SNP-01223797	1A	279.091	2.29495e-06
	SNP-01223799	1A	279.091	1.20568e-06
	SNP-01223951	1A	279.114	4.31264e-07
	SNP-01224519	1A	279.245	1.77687e-06
	SNP-01225542	1A	279.519	1.70621e-06
	SNP-01226032	1A	279.597	7.0838e-07
	SNP-01226862	1A	279.728	2.25097e-06
	SNP-01227205	1A	279.8	2.30523e-06
	SNP-01227536	1A	279.842	2.59077e-06
	SNP-01227681	1A	279.875	1.51722e-06
	SNP-01228618	1A	280.065	3.0753e-06
	SNP-01228833	1A	280.102	1.58026e-06
	SNP-01229997	1A	280.42	1.26242e-06
	SNP-01230380	1A	280.48	1.01033e-06
	SNP-01230425	1A	280.492	1.78067e-06
	SNP-01230428	1A	280.493	2.29573e-07
	SNP-01231076	1A	280.547	8.11618e-07
	SNP-01231255	1A	280.6	2.69944e-06
	SNP-01231683	1A	280.654	2.93469e-06
	SNP-01232315	1A	280.753	9.7706e-08
	SNP-01232977	1A	280.89	5.85283e-07
	SNP-01233105	1A	280.94	8.47432e-07
	SNP-01233235	1A	280.966	1.59148e-07
	SNP-01233339	1A	281.001	1.8449e-06
	SNP-01233587	1A	281.047	3.11297e-06
	SNP-01233889	1A	281.079	1.84917e-06
	SNP-01234213	1A	281.12	7.80436e-08
	SNP-01234214	1A	281.12	8.12109e-08
	SNP-01234430	1A	281.144	1.0221e-06
	SNP-01234627	1A	281.163	1.247e-08
	SNP-01234981	1A	281.304	1.41559e-06
	SNP-01235046	1A	281.313	4.28113e-07
	SNP-01235679	1A	281.399	1.33932e-06
	SNP-01235804	1A	281.418	2.07867e-06
	SNP-01235805	1A	281.418	2.26827e-06
	SNP-01236462	1A	281.581	2.40024e-06
	SNP-01237818	1A	281.8	5.89493e-08
	SNP-01237980	1A	281.819	1.0744e-06
	SNP-01238371	1A	281.868	1.96002e-06
	SNP-01239132	1A	281.972	1.3793e-07
	SNP-01239278	1A	282	8.23876e-07
	SNP-01241284	1A	282.387	2.77987e-06
	SNP-01241876	1A	282.488	2.74187e-06
	SNP-01242582	1A	282.603	2.67742e-06
	SNP-01243597	1A	282.745	2.51338e-06
	SNP-01244654	1A	282.895	2.41535e-06
	SNP-01244683	1A	282.899	6.08261e-07
	SNP-01244802	1A	282.915	9.73682e-07
	SNP-01245150	1A	282.976	7.24941e-07
	SNP-01245307	1A	282.998	8.32937e-08
	SNP-01245733	1A	283.127	1.5373e-06
	SNP-01245734	1A	283.127	1.53199e-06
	SNP-01245934	1A	283.169	1.36697e-07
	SNP-01246972	1A	283.364	2.69046e-07
	SNP-01247068	1A	283.386	2.71291e-06
	SNP-01247212	1A	283.419	2.00578e-06
	SNP-01247213	1A	283.419	1.9588e-06
	SNP-01247253	1A	283.426	3.12139e-07
	SNP-01247765	1A	283.584	2.33084e-06
	SNP-01248180	1A	283.753	1.00625e-06
	SNP-01248918	1A	283.948	2.34769e-06
	SNP-01249370	1A	284.08	2.23475e-06
	SNP-01249466	1A	284.101	1.81581e-06
	SNP-01249511	1A	284.106	2.66583e-06
	SNP-01249747	1A	284.159	2.52232e-06
	SNP-01250509	1A	284.342	5.45739e-07
	SNP-01252679	1A	284.749	3.11392e-06
	SNP-01253007	1A	284.794	1.19904e-06
	SNP-01253057	1A	284.811	1.99012e-06
	SNP-01253058	1A	284.811	1.93629e-06
	SNP-01253060	1A	284.811	8.75615e-07
	SNP-01253151	1A	284.818	7.57286e-07
	SNP-01253274	1A	284.838	3.03121e-06
	SNP-01253302	1A	284.841	3.8559e-08
	SNP-01253303	1A	284.841	4.73086e-08
	SNP-01253811	1A	284.944	7.89315e-07
	SNP-01253875	1A	284.961	1.18778e-06
	SNP-01254665	1A	285.1	1.01611e-07
	SNP-01254823	1A	285.132	1.73595e-06
	SNP-01255007	1A	285.148	2.86143e-06
	SNP-01255166	1A	285.19	7.02112e-07
	SNP-01255167	1A	285.19	5.83597e-07
	SNP-01255212	1A	285.197	5.0104e-07
	SNP-01255669	1A	285.292	2.41709e-06
	SNP-01255672	1A	285.292	2.01227e-06
	SNP-01256316	1A	285.382	2.95519e-06
	SNP-01256375	1A	285.398	2.38376e-06
	SNP-01256492	1A	285.42	8.19245e-07
	SNP-01256844	1A	285.505	7.70711e-07
	SNP-01257320	1A	285.585	5.335e-08
	SNP-01257345	1A	285.59	2.66056e-06
	SNP-01257793	1A	285.701	2.35713e-06
	SNP-01258125	1A	285.805	1.39707e-06
	SNP-01258721	1A	285.943	3.12069e-06
	SNP-01259652	1A	286.191	2.03194e-06
	SNP-01260108	1A	286.35	1.75696e-06
	SNP-01260123	1A	286.354	9.0645e-07
	SNP-01260234	1A	286.368	2.76184e-06
	SNP-01260602	1A	286.417	6.77326e-07
	SNP-01260903	1A	286.472	1.5036e-06
	SNP-01261070	1A	286.501	2.16117e-06
	SNP-01262036	1A	286.674	1.41661e-06
	SNP-01262790	1A	286.838	1.72931e-06
	SNP-01262913	1A	286.87	2.12651e-06
	SNP-01262914	1A	286.87	3.04309e-07
	SNP-01263384	1A	286.966	3.04449e-06
	SNP-01265562	1A	287.361	2.60375e-07
	SNP-01266333	1A	287.497	2.11191e-06
	SNP-01267843	1A	287.866	6.18915e-07
	SNP-01269167	1A	288.159	7.73288e-07
	SNP-01270957	1A	288.519	1.58917e-06
	SNP-01270958	1A	288.519	1.01584e-06
	SNP-01271078	1A	288.535	1.1718e-06
	SNP-01271282	1A	288.593	3.5085e-07
	SNP-01271336	1A	288.599	2.42115e-07
	SNP-01271748	1A	288.674	1.9228e-06
	SNP-01272115	1A	288.752	1.12046e-06
	SNP-01272640	1A	288.893	9.33762e-07
	SNP-01272970	1A	288.981	1.90824e-06
	SNP-01273849	1A	289.208	1.36262e-06
	SNP-01274099	1A	289.276	1.30363e-06
	SNP-01275429	1A	289.598	3.15918e-06
	SNP-01275557	1A	289.632	1.94087e-06
	SNP-01275730	1A	289.687	4.96495e-07
	SNP-01277664	1A	290.111	1.65473e-07
	SNP-01278018	1A	290.173	1.33148e-06
	SNP-01278185	1A	290.189	4.32245e-07
	SNP-01278273	1A	290.199	1.51259e-06
	SNP-01278342	1A	290.208	4.78007e-08
	SNP-01279156	1A	290.405	2.61052e-06
	SNP-01279819	1A	290.564	7.97594e-07
	SNP-01279820	1A	290.564	2.27696e-08
	SNP-01279821	1A	290.564	1.83477e-08
	SNP-01279961	1A	290.586	1.46265e-07
	SNP-01280698	1A	290.764	6.47498e-07
	SNP-01280829	1A	290.798	1.56053e-06
	SNP-01281077	1A	290.837	2.41564e-06
	SNP-01281434	1A	290.89	2.34163e-07
	SNP-01281934	1A	290.989	2.414e-06
	SNP-01282032	1A	291.016	1.05404e-06
	SNP-01282404	1A	291.088	2.73182e-06
	SNP-01282853	1A	291.192	2.65245e-06
	SNP-01283984	1A	291.352	1.73253e-06
	SNP-01284177	1A	291.414	1.62701e-06
	SNP-01284768	1A	291.518	2.63864e-06
	SNP-01285564	1A	291.646	1.13331e-06
	SNP-01286342	1A	291.777	1.2401e-06
	SNP-01287594	1A	292.048	3.1331e-06
	SNP-01287964	1A	292.11	2.76619e-06
	SNP-01292427	1A	293.085	2.51401e-06
	SNP-01292671	1A	293.115	1.64504e-06
	SNP-01293365	1A	293.204	2.60505e-06
	SNP-01294228	1A	293.397	2.13645e-06
	SNP-01294775	1A	293.443	3.10878e-06
	SNP-01297536	1A	293.89	1.82846e-06
	SNP-01302961	1A	294.788	9.02803e-07
	SNP-01310541	1A	295.869	2.42178e-06
	SNP-01311612	1A	295.995	7.27297e-07
	SNP-01311828	1A	296.025	1.89777e-07
	SNP-01312928	1A	296.129	9.92589e-07
	SNP-01314363	1A	296.346	8.2277e-07
	SNP-01316789	1A	296.792	2.11464e-06
	SNP-01316790	1A	296.792	7.86776e-07
	SNP-01322749	1A	297.581	1.18082e-06
	SNP-01323999	1A	297.745	1.29436e-06
	SNP-01324665	1A	297.81	1.68755e-06
	SNP-01326572	1A	298.059	1.13882e-06
	SNP-01326619	1A	298.062	2.41246e-06
	SNP-01326620	1A	298.062	1.3444e-06
	SNP-01333017	1A	298.908	2.74425e-07
	SNP-01339076	1A	299.871	1.9802e-06
	SNP-01351284	1A	301.753	1.9582e-06
	SNP-01505878	1A	323.347	4.18019e-07
	SNP-01506313	1A	323.391	9.03769e-08
	SNP-01506323	1A	323.392	1.99838e-06
	SNP-01507217	1A	323.582	2.06193e-06
	SNP-01508626	1A	323.792	1.59036e-06
	SNP-01531359	1A	327.886	2.51996e-06
	SNP-01714117	1A	354.079	8.39393e-07
	SNP-01714118	1A	354.079	6.34153e-07
	SNP-01854932	1A	373.344	2.22162e-06
	SNP-32651666	4B	73.3864	2.48065e-06
	SNP-32700513	4B	84.7102	2.67372e-06
	SNP-32714982	4B	87.5888	1.31373e-06
	SNP-32719893	4B	88.2521	6.35925e-07
	SNP-32778185	4B	98.0313	2.77052e-06
	SNP-32874466	4B	112.185	3.00526e-06
	SNP-33086058	4B	165.312	2.97575e-06
	SNP-34056700	4B	386.351	2.73972e-06
	SNP-36827867	5A	5.26151	2.73664e-06
HSI-MRL	SNP-02661108	1A	523.325	1.56705e-06
	SNP-02661109	1A	523.325	1.70107e-06
	SNP-07092102	1B	631.344	1.92187e-06
	SNP-07576023	1D	11.9485	2.32243e-06
	SNP-08957001	1D	473.356	1.42984e-06
	SNP-08957006	1D	473.356	1.88806e-06
	SNP-29157751	4A	68.5431	1.42377e-06
	SNP-29164766	4A	69.658	2.08829e-06
	SNP-29165100	4A	69.6946	1.25876e-06
	SNP-33035649	4B	154.615	2.25585e-06
	SNP-33100584	4B	169.036	2.90821e-06
	SNP-33120497	4B	173.955	1.74441e-06
	SNP-33122348	4B	174.341	9.51053e-07
	SNP-33128712	4B	175.89	1.0454e-06
	SNP-33129053	4B	175.98	9.27428e-07
	SNP-33129372	4B	176.046	3.06402e-06
	SNP-33169156	4B	187.059	2.57295e-06
	SNP-33308046	4B	219.572	1.50636e-06
	SNP-33909835	4B	356.15	1.9481e-06
	SNP-34028539	4B	381.579	2.05116e-06
	SNP-34031647	4B	382.182	2.70402e-06
	SNP-34032269	4B	382.307	2.49216e-06
	SNP-34032934	4B	382.43	9.8427e-07
	SNP-34033223	4B	382.472	2.09259e-06
	SNP-34033560	4B	382.561	3.00533e-06
	SNP-34033730	4B	382.615	1.24903e-06
	SNP-34033746	4B	382.616	2.96092e-06
	SNP-34033903	4B	382.649	2.4132e-06
	SNP-34033904	4B	382.649	1.54189e-06
	SNP-34034476	4B	382.76	1.09031e-06
	SNP-34034477	4B	382.76	1.44543e-06
	SNP-34034857	4B	382.831	1.71054e-06
	SNP-34034950	4B	382.847	1.28472e-06
	SNP-34035277	4B	382.921	7.81396e-07
	SNP-34035702	4B	382.987	1.88436e-06
	SNP-34035832	4B	383.015	1.26467e-06
	SNP-34036668	4B	383.153	2.53344e-06
	SNP-34036728	4B	383.157	1.44716e-06
	SNP-34036730	4B	383.157	2.12124e-06
	SNP-34037099	4B	383.2	2.70511e-06
	SNP-34037762	4B	383.284	2.23282e-06
	SNP-34038027	4B	383.326	1.68294e-06
	SNP-34038100	4B	383.331	1.46445e-06
	SNP-34038160	4B	383.344	1.75129e-06
	SNP-34038181	4B	383.346	5.68078e-07
	SNP-34039069	4B	383.458	1.2255e-06
	SNP-34039238	4B	383.476	2.31702e-06
	SNP-34040215	4B	383.612	2.70812e-06
	SNP-34040556	4B	383.672	1.75498e-06
	SNP-34040557	4B	383.672	1.96919e-06
	SNP-34040737	4B	383.69	1.30709e-06
	SNP-34041026	4B	383.728	1.72592e-06
	SNP-34041378	4B	383.807	2.597e-06
	SNP-34041959	4B	383.935	1.41915e-06
	SNP-34042938	4B	384.046	1.1775e-06
	SNP-34042979	4B	384.053	7.89475e-07
	SNP-34043060	4B	384.062	1.45675e-06
	SNP-34043111	4B	384.069	2.76047e-06
	SNP-34043223	4B	384.082	2.301e-06
	SNP-34043365	4B	384.101	7.61672e-07
	SNP-34044127	4B	384.252	2.08752e-06
	SNP-34044205	4B	384.264	2.70116e-06
	SNP-34044905	4B	384.391	2.58686e-06
	SNP-34045766	4B	384.522	6.92504e-07
	SNP-34046149	4B	384.575	1.9186e-06
	SNP-34046813	4B	384.697	3.08263e-06
	SNP-34048096	4B	384.915	2.51994e-06
	SNP-34048439	4B	384.994	3.12834e-06
	SNP-34048905	4B	385.113	3.08258e-06
	SNP-34049166	4B	385.135	1.83449e-06
	SNP-34049632	4B	385.193	2.27167e-07
	SNP-34049751	4B	385.21	1.83732e-06
	SNP-34049768	4B	385.218	3.00105e-06
	SNP-34050910	4B	385.398	1.81228e-06
	SNP-34052516	4B	385.705	2.60425e-06
	SNP-34052887	4B	385.746	1.92296e-06
	SNP-34052957	4B	385.754	2.42288e-06
	SNP-34052988	4B	385.758	1.21882e-06
	SNP-34053173	4B	385.78	9.75841e-07
	SNP-34053434	4B	385.909	1.67264e-06
	SNP-34055135	4B	386.162	2.39502e-06
	SNP-34056106	4B	386.303	1.44074e-06
	SNP-34056125	4B	386.304	2.05739e-06
	SNP-34056805	4B	386.381	1.95336e-06
	SNP-34056944	4B	386.435	2.06708e-06
	SNP-34057063	4B	386.441	2.20476e-06
	SNP-34057069	4B	386.442	2.58433e-06
	SNP-34057070	4B	386.442	2.3663e-06
	SNP-34057071	4B	386.442	1.61928e-06
	SNP-34057077	4B	386.442	2.22938e-06
	SNP-34057190	4B	386.448	1.47867e-06
	SNP-34057402	4B	386.461	2.41267e-06
	SNP-34057799	4B	386.487	1.87898e-06
	SNP-34057800	4B	386.488	1.25506e-06
	SNP-34057801	4B	386.488	1.25506e-06
	SNP-34057868	4B	386.491	1.33039e-06
	SNP-34058304	4B	386.555	1.40967e-06
	SNP-34058305	4B	386.555	2.00151e-06
	SNP-34058877	4B	386.65	7.27874e-07
	SNP-34059845	4B	386.839	1.43883e-06
	SNP-34060615	4B	386.931	2.28446e-06
	SNP-34060714	4B	386.946	3.12299e-06
	SNP-34060715	4B	386.946	1.67364e-06
	SNP-34060726	4B	386.947	2.41315e-06
	SNP-34061362	4B	387.045	1.2316e-06
	SNP-34061761	4B	387.118	2.8786e-06
	SNP-34061762	4B	387.118	2.8786e-06
	SNP-34061832	4B	387.126	6.79415e-07
	SNP-40378350	5B	275.334	3.262e-07
	SNP-40378382	5B	275.335	2.99348e-07
	SNP-41385288	5B	470.947	2.36249e-06
	SNP-47985249	6B	197.804	2.93593e-06
	SNP-47992435	6B	198.723	1.08979e-06
	SNP-48295383	6B	234.061	3.05675e-07
	SNP-48295675	6B	234.104	5.06445e-07
	SNP-48356494	6B	241.734	2.8354e-06
	SNP-48645623	6B	301.563	1.50228e-06
	SNP-49199493	6B	443.353	2.17345e-06
	SNP-49549346	6B	482.141	1.33269e-06
	SNP-50007815	6B	566.43	1.2595e-06
	SNP-52809432	7A	40.3047	3.67195e-07
	SNP-56060420	7A	686.018	5.47083e-07
	SNP-56061347	7A	686.137	3.15442e-06
HSI-TRL	SNP-02661108	1A	523.325	6.23649e-07
	SNP-02661109	1A	523.325	6.64695e-07
	SNP-02661176	1A	523.338	3.12946e-06
	SNP-02661178	1A	523.338	1.63454e-06
	SNP-02661180	1A	523.338	2.69304e-06
	SNP-02661181	1A	523.338	3.10974e-06
	SNP-08957001	1D	473.356	9.51051e-07
	SNP-08957004	1D	473.356	2.14302e-06
	SNP-08957005	1D	473.356	7.95951e-07
	SNP-08957006	1D	473.356	5.17397e-07
	SNP-15309847	2B	469.566	2.54574e-06
	SNP-20668160	3A	501.331	1.21924e-06
	SNP-33035649	4B	154.615	1.09803e-06
	SNP-33111221	4B	171.847	3.09588e-06
	SNP-33128470	4B	175.863	2.74922e-06
	SNP-33128712	4B	175.89	1.29814e-06
	SNP-33129448	4B	176.054	6.62492e-07
	SNP-33129449	4B	176.054	1.51712e-06
	SNP-34026098	4B	381.122	9.87696e-07
	SNP-34031647	4B	382.182	7.61192e-07
	SNP-34032934	4B	382.43	2.85113e-06
	SNP-34033730	4B	382.615	2.24495e-06
	SNP-34034950	4B	382.847	1.84778e-06
	SNP-34037762	4B	383.284	9.57156e-07
	SNP-34039261	4B	383.477	2.49562e-06
	SNP-34043365	4B	384.101	6.96144e-07
	SNP-34043366	4B	384.101	2.6665e-06
	SNP-34044905	4B	384.391	2.07724e-06
	SNP-34045766	4B	384.522	1.20249e-06
	SNP-34049632	4B	385.193	1.16829e-06
	SNP-34053212	4B	385.785	2.04965e-06
	SNP-34057190	4B	386.448	2.64218e-06
	SNP-34057402	4B	386.461	2.83294e-06
	SNP-34058877	4B	386.65	2.75483e-06
	SNP-34060715	4B	386.946	2.40799e-06
	SNP-34061362	4B	387.045	2.93487e-06
	SNP-34061832	4B	387.126	1.9699e-06
	SNP-40378382	5B	275.335	8.22079e-07
	SNP-56060420	7A	686.018	2.29158e-06
a Highlight the SNPs which deteceted in more than one traits.

## Sheet: Table S6
Table S6 All QTLs detected for nine traits in this study.
Treatmeant	QTL	Traits	Chr	Physical interval (Mb)	Peak SNP a	SNP Position (Mb)	MTAs b	QTL/locus reported
Control Environment	Qmrl.hzau-1A	MRL-CK	1A	519.3052-525.3053	SNP-02655295	522.305	1	QGNP-HS-R1	[1]
	Qtrl.hzau-1A	TRL-CK	1A	583.117559-597.428229	SNP-03033895	594.428	2	QGw_cau-1A.1	[2]
	Qmrl.hzau-1B	MRL-CK	1B	501.635453-507.635453	SNP-06258801	504.635	1
	Qtrl.hzau-1B	TRL-CK	1B	681.994709-699.597312	SNP-07474658	696.597	13
	Qmrl.hzau-1D	MRL-CK	1D	485.674583-491.674583	SNP-09013684	488.675	1
	Qtrl.hzau-1D	TRL-CK	1D	485.674583-491.674595	SNP-09013685	488.675	2
	Qsl.hzau-2A.1	SL-CK	2A	55.491237-61.491237	SNP-09319640	58.4912	1
	Qsl.hzau-2A.2	SL-CK	2A	80.303668-86.556639	SNP-09430661	83.5566	3	Qtgw.iiwbr-2A	[3]
	Qsl.hzau-2B	SL-CK	2B	73.082018-79.082018	SNP-13271039	76.082	1	QFlt.agt-RG.2B	[4]
	Qmrl.hzau-3A.1	MRL-CK	3A	528.806158-534.806158	SNP-20835420	531.806	1	wsnp_Ex_rep_c66907_65324299-wsnp_RFL_Contig429_4978628 (Flag Leaf Length)	[5]
	Qmrl.hzau-3A.2	MRL-CK	3A	577.406215-583.406215	SNP-21154346	580.406	1
	Qmrl.hzau-3B.1	MRL-CK	3B	80.979355-91.591666	SNP-22483730	83.9794	4	QSpn.agt-L2G.3B.1	[4]
	Qmrl.hzau-3B.2	MRL-CK	3B	258.713202-283.288819	SNP-23623579	280.289	3
	Qtrl.hzau-3B.1	TRL-CK	3B	470.380314-476.380322	SNP-24689013	473.38	2
	Qmrl.hzau-3B.3	MRL-CK	3B	519.457277-525.457277	SNP-25008502	522.457	1
	Qtrl.hzau-3B.2	TRL-CK	3B	567.226021-573.226021	SNP-25237208	570.226	1
	Qmrl.hzau-3D	MRL-CK	3D	485.107015-491.107015	SNP-28428065	488.107	1	QESNP-HS-R4	[1]
	Qsl.hzau-4A.1	SL-CK	4A	577.93548-583.935481	SNP-31414925	580.935	3	QSL-DS5	[1]
	Qsl.hzau-4A.2	SL-CK	4A	680.768889-686.768889	SNP-31850153	683.769	1	QSNPP-HS3	[1]
								QGns.cau-4A.4	[6]
	Qtrl.hzau-4B.1	TRL-CK	4B	83.161961-89.161964	SNP-32707475	86.162	2
	Qtrl.hzau-4B.2	TRL-CK	4B	347.479945-353.479945	SNP-33884859	350.48	1
	Qmrl.hzau-4B	MRL-CK	4B	526.654315-532.654315	SNP-34566333	529.654	1	QGNP-DHS6	[7]
	Qsl.hzau-4D	SL-CK	4D	14.272701-21.850107	SNP-35469977	18.8457	4	QTKW-HS-R2	[1]
								TaHST2	[8]
	Qsl.hzau-5B	SL-CK	5B	494.753978-505.363423	SNP-41589535	502.363	6	AX-86179100 (Shoot Weight)	[9]
	Qmrl.hzau-5B	MRL-CK	5B	543.367481-549.372158	SNP-41859485	546.367	2	S5B_548331116 (canopy temperature)	[10]
	Qtrl.hzau-5D	TRL-CK	5D	491.498083-497.498083	SNP-44206015	494.498	1
	Qtrl.hzau-6A.1	TRL-CK	6A	264.299179-270.299179	SNP-45381536	267.299	1
	Qtrl.hzau-6A.2	TRL-CK	6A	545.82978-551.82978	SNP-46436331	548.83	1
	Qtrl.hzau-6A.3	TRL-CK	6A	563.813956-569.813956	SNP-46515557	566.814	1
	Qtrl.hzau-6B.1	TRL-CK	6B	53.803264-59.803273	SNP-47155296	56.8033	2
	Qsl.hzau-6B.1	SL-CK	6B	232.13176-240.293577	SNP-48304820	235.132	2
	Qtrl.hzau-6B.2	TRL-CK	6B	287.074495-293.074505	SNP-48579035	290.075	2
	Qsl.hzau-6B.2	SL-CK	6B	475.878431-482.230328	SNP-49515952	478.878	2
	Qmrl.hzau-7A	MRL-CK	7A	65.556076-71.556076	SNP-52947193	68.5561	1
	Qtrl.hzau-7A	TRL-CK	7A	65.556076-71.556076	SNP-52947193	68.5561	1
	Qsl.hzau-7B	SL-CK	7B	183.217416-189.217416	SNP-57515855	186.217	1
	Qtrl.hzau-7B.1	TRL-CK	7B	617.493156-623.493156	SNP-59794155	620.493	1
	Qtrl.hzau-7B.2	TRL-CK	7B	651.714374-657.714374	SNP-60014116	654.714	1	Tdurum_contig13930_254 (Flag Leaf Width)	[5]
Heat Stress	Qhtrl.hzau-1A.1	TRL-HS	1A	368.788398-374.788398	SNP-01843442	371.788	1	QYld.agt-SG.1A	[11]
	Qhsl.hzau-1A	SL-HS	1A	453.772975-459.772976	SNP-02265972	456.773	2
	Qhmrl.hzau-1A	MRL-HS	1A	520.059172-530.389229	SNP-02661258	523.345	5	QGNP-HS-R1	[1]
	Qhtrl.hzau-1A.2	TRL-HS	1A	520.059172-529.280187	SNP-02661258	523.345	3	QGNP-HS-R1	[1]
	Qhsl.hzau-1B.1	SL-HS	1B	346.107332-352.107332	SNP-05268780	349.107	1
	Qhsl.hzau-1B.2	SL-HS	1B	645.571623-651.571623	SNP-07208026	648.572	1	QGYP-HS1/AX-110947949 (TKW-DHS-R)	[1]
								QHkwm.tam-1B	[12]
								QGl_cau-1B.3	[2]
	Qhmrl.hzau-1D.1	MRL-HS	1D	32.349415-38.881901	SNP-07694029	35.3494	3
	Qhmrl.hzau-1D.2	MRL-HS	1D	470.355578-476.355665	SNP-08957001	473.356	4	AX-94752800 (TKW-DHS-R)	[1]
			1D	470.355578-476.355665	SNP-08957001	473.356	4	AX-179558207 (Shoot Weight)	[9]
	Qhsl.hzau-2A.1	SL-HS	2A	59.212027-65.212027	SNP-09335596	62.212	1	QSRHS.nri-2A	[7]
	Qhsl.hzau-2A.2	SL-HS	2A	606.24049-612.572587	SNP-12054472	609.24	2
	Qhtrl.hzau-2A	TRL-HS	2A	724.5091-731.121667	SNP-12524027	727.509	2
	Qhsl.hzau-2B	SL-HS	2B	742.665221-748.665221	SNP-16989017	745.665	1	QTgw.agt-SG.2B	[13]
	Qhsl.hzau-3A.1	SL-HS	3A	40.853106-46.998407	SNP-19664196	43.8531	2	QGNP-HS-R3	[1]
	Qhsl.hzau-3A.2	SL-HS	3A	281.492164-287.492186	SNP-20240478	284.492	3
	Qhmrl.hzau-3A	MRL-HS	3A	516.862486-522.862486	SNP-20753978	519.862	1	QTgw.agt-SG.3A	[13]
	Qhtrl.hzau-3A	TRL-HS	3A	516.862486-522.862486	SNP-20753978	519.862	1	QTgw.agt-SG.3A	[13]
	Qhsl.hzau-3B	SL-HS	3B	21.575286-27.575286	SNP-22114310	24.5753	1	QHsgw.aww-3B	[14]
								QSLHR.nri-3B.1	[7]
	Qhsl.hzau-3D.1	SL-HS	3D	230.334019-236.334025	SNP-27740159	233.334	2
	Qhsl.hzau-3D.2	SL-HS	3D	254.578787-260.578787	SNP-27814460	257.579	1
	Qhsl.hzau-4A	SL-HS	4A	462.381237-468.381238	SNP-31140890	465.381	2
	Qhmrl.hzau-4B.1	MRL-HS	4B	63.917698-111.947982	SNP-32840950	107.608	32	QCMS-4B	[15]
								AX-111251816 (GNP-HS)	[1]
	Qhtrl.hzau-4B.1	TRL-HS	4B	72.056197-111.947982	SNP-32840950	107.608	46
	Qhmrl.hzau-4B.2	MRL-HS	4B	141.889288-157.615214	SNP-33002551	144.889	1
	Qhtrl.hzau-4B.2	TRL-HS	4B	141.889288-147.889288	SNP-33002551	144.889	1
	Qhmrl.hzau-4B.3	MRL-HS	4B	166.220208-181.474126	SNP-33120497	173.955	24
	Qhtrl.hzau-4B.3	TRL-HS	4B	170.954838-178.890482	SNP-33120497	173.955	2
	Qhmrl.hzau-4B.4	MRL-HS	4B	345.520872-357.638878	SNP-33877281	348.521	3
	Qhmrl.hzau-4B.5	MRL-HS	4B	369.582527-390.091139	SNP-34044824	384.379	91	AX-94606541 (NDVI)	[16]
								S4B_396518901 (membrane thermostability)	[10]
	Qhtrl.hzau-4B.4	TRL-HS	4B	375.832782-396.587547	SNP-34034098	382.687	79	S4B_396518901 (membrane thermostability)	[10]
			4B	375.832782-396.587547	SNP-34034098	382.687	79	S4B_370054947 (NDVI)
	Qhmrl.hzau-4D	MRL-HS	4D	128.337733-134.337733	SNP-35731373	131.338	1
	Qhtrl.hzau-5B	TRL-HS	5B	658.241831-664.402872	SNP-42614595	661.242	2	S5B_661325991 (canopy temperature)	[10]
	Qhsl.hzau-6D	SL-HS	6D	48.492741-54.492741	SNP-51349669	51.4927	1
	Qhmrl.hzau-6D	MRL-HS	6D	75.476714-81.476714	SNP-51410250	78.4767	1	QESNP-DS6	[1]
	Qhtrl.hzau-6D	TRL-HS	6D	119.219433-125.219433	SNP-51524000	122.219	1
	Qhmrl.hzau-7A	MRL-HS	7A	626.631084-632.631084	SNP-55779706	629.631	1	QHttmd.ksu-7A	[17]
	Qhtrl.hzau-7A	TRL-HS	7A	626.631084-632.631084	SNP-55779706	629.631	1	QHttmd.ksu-7A	[17]
	Qhmrl.hzau-7D	MRL-HS	7D	19.585264-25.585264	SNP-60804223	22.5853	1	QSLHR.nri-7D	[7]
								S7D_18808932 (TGW)	[10]
	Qhtrl.hzau-7D	TRL-HS	7D	19.585264-25.585264	SNP-60804223	22.5853	1	S7D_18808932 (TGW)	[10]
			7D	19.585264-25.585264	SNP-60804223	22.5853	1	QSLHR.nri-7D	[7]
HSI	Qhsi.hzau-1A.1	HSI-SL	1A	216.060171-222.060171	SNP-00966271	219.06	1
	Qhsi.hzau-1A.2	HSI-SL	1A	255.902057-304.753155	SNP-01234627	281.163	427
	Qhsi.hzau-1A.3	HSI-SL	1A	320.347313-330.886438	SNP-01506313	323.391	6
	Qhsi.hzau-1A.4	HSI-SL	1A	351.078691-357.078697	SNP-01714118	354.079	2
	Qhsi.hzau-1A.5	HSI-SL	1A	370.344297-376.344297	SNP-01854932	373.344	1	QYld.agt-SG.1A	[11]
	Qhsi.hzau-1A.6	HSI-TRL	1A	520.324556-526.338282	SNP-02661108	523.325	6	QHknm.tam-1A	[12]
	Qhsi.hzau-1A.7	HSI-MRL	1A	520.324556-526.324561	SNP-02661108	523.325	2	QHknm.tam-1A	[12]
	Qhsi.hzau-1B	HSI-MRL	1B	628.343541-634.343541	SNP-07092102	631.344	1	QTKW-DHS-R1	[1]
			1B	628.343541-634.343541	SNP-07092102	631.344	1	QTgw.cau-1B.1	[6]
	Qhsi.hzau-1D.1	HSI-MRL	1D	8.948487-14.948487	SNP-07576023	11.9485	1	QGl_cau-1D.1	[2]
			1D	8.948487-14.948487	SNP-07576023	11.9485	1	QSpn.agt-SG.1D	[13]
	Qhsi.hzau-1D.2	HSI-TRL	1D	470.355578-476.355665	SNP-08957006	473.356	4	AX-179558207 (Shoot Weight)	[9]
								AX-94752800 (TKW-DHS-R)	[1]
	Qhsi.hzau-1D.3	HSI-MRL	1D	470.355578-476.355665	SNP-08957006	473.356	2	AX-94752800 (TKW-DHS-R)	[1]
			1D	470.355578-476.355665	SNP-08957006	473.356	2	AX-179558207 (Shoot Weight)	[9]
	Qhsi.hzau-2B	HSI-TRL	2B	466.566347-472.566347	SNP-15309847	469.566	1
	Qhsi.hzau-3A	HSI-TRL	3A	498.33147-504.33147	SNP-20668160	501.331	1
	Qhsi.hzau-4A	HSI-MRL	4A	65.543136-72.69465	SNP-29165100	69.6946	3	AX-111251816 (GNP-HS)	[1]
	Qhsi.hzau-4B.1	HSI-SL	4B	70.386353-76.386353	SNP-32651666	73.3864	1
	Qhsi.hzau-4B.2	HSI-SL	4B	81.710227-115.185171	SNP-32719893	88.2521	5
	Qhsi.hzau-4B.3	HSI-MRL	4B	151.615214-157.615214	SNP-33035649	154.615	1
	Qhsi.hzau-4B.4	HSI-TRL	4B	151.615214-157.615214	SNP-33035649	154.615	1
	Qhsi.hzau-4B.5	HSI-SL	4B	162.312309-168.312309	SNP-33086058	165.312	1
	Qhsi.hzau-4B.6	HSI-MRL	4B	166.03625-190.058977	SNP-33129053	175.98	7
	Qhsi.hzau-4B.7	HSI-TRL	4B	168.846849-179.054181	SNP-33129448	176.054	5
	Qhsi.hzau-4B.8	HSI-MRL	4B	216.571808-222.571808	SNP-33308046	219.572	1
	Qhsi.hzau-4B.9	HSI-MRL	4B	353.15045-359.15045	SNP-33909835	356.15	1
	Qhsi.hzau-4B.10	HSI-TRL	4B	378.121765-390.125582	SNP-34043365	384.101	19	S4B_396518901 (membrane thermostability)	[10]
	Qhsi.hzau-4B.11	HSI-MRL	4B	378.578886-390.125582	SNP-34049632	385.193	89	S4B_396518901 (membrane thermostability)	[10]
	Qhsi.hzau-4B.12	HSI-SL	4B	383.350646-389.350646	SNP-34056700	386.351	1
	Qhsi.hzau-5A	HSI-SL	5A	2.261511-8.261511	SNP-36827867	5.26151	1
	Qhsi.hzau-5B.1	HSI-MRL	5B	272.333538-278.334808	SNP-40378382	275.335	2
	Qhsi.hzau-5B.2	HSI-TRL	5B	272.334808-278.334808	SNP-40378382	275.335	1
	Qhsi.hzau-5B.3	HSI-MRL	5B	467.946509-473.946509	SNP-41385288	470.947	1
	Qhsi.hzau-6B.1	HSI-MRL	6B	194.804097-201.722818	SNP-47992435	198.723	2
	Qhsi.hzau-6B.2	HSI-MRL	6B	231.061314-244.733704	SNP-48295383	234.061	3
	Qhsi.hzau-6B.3	HSI-MRL	6B	298.562683-304.562683	SNP-48645623	301.563	1	S6B_296392848 (Days to heading-HS)	[18]
	Qhsi.hzau-6B.4	HSI-MRL	6B	440.353141-446.353141	SNP-49199493	443.353	1	QGl_cau-6B.3	[2]
	Qhsi.hzau-6B.5	HSI-MRL	6B	479.141044-485.141044	SNP-49549346	482.141	1
	Qhsi.hzau-6B.6	HSI-MRL	6B	563.430199-569.430199	SNP-50007815	566.43	1
	Qhsi.hzau-7A.1	HSI-MRL	7A	37.304675-43.304675	SNP-52809432	40.3047	1
	Qhsi.hzau-7A.2	HSI-MRL	7A	683.01804-689.01804	SNP-56060420	686.018	2	QSpn.agt-SG.7A.2	[13]
								QHskm.tam-7A	[12]
	Qhsi.hzau-7A.3	HSI-TRL	7A	683.01804-689.01804	SNP-56060420	686.018	1	QSpn.agt-SG.7A.2	[13]
			7A	683.01804-689.01804	SNP-56060420	686.018	1	QHskm.tam-7A	[12]
a SNP with the least P value
b The number of significant marker-trait associations (MTAs) identified in each QTL
References
[1]	Li L, Mao X, Wang J, Chang X, Reynolds M, Jing R. Genetic dissection of drought and heat-responsive agronomic traits in wheat. Plant Cell Environ. 2019;42(9):2540-53.
[2]	Wang X, Zhang J, Mao W, Guan P, Wang Y, Chen Y, et al. Association mapping identifies loci and candidate genes for grain-related traits in spring wheat in response to heat stress. Plant Sci. 2023;331:111676.
[3]	Bhusal N, Sarial AK, Sharma P, Sareen S. Mapping QTL for grain yield components in wheat under heat stress. PLoS ONE. 2017;12(12):e0189594.
[4]	Telfer P, Edwards J, Norman A, Bennett D, Smith A, Able JA, et al. Genetic analysis of wheat (Triticum aestivum) adaptation to heat stress. Theor Appl Genet. 2021;134(5):1387-407.
[5]	Qaseem MF, Qureshi R, Shaheen H, Shafqat N. Genome-wide association analyses for yield and yield-related traits in bread wheat (Triticum aestivum L.) under pre-anthesis combined heat and drought stress in field conditions. PLoS ONE. 2019;14(3):e0213407.
[6]	Guan P, Lu L, Jia L, Kabir MR, Zhang J, Lan T, et al. Global QTL analysis identifies genomic regions on chromosomes 4A and 4B harboring stable loci for yield-related traits across different environments in wheat (Triticum aestivum L.). Front Plant Sci. 2018;9:529.
[7]	Maulana F, Ayalew H, Anderson JD, Kumssa TT, Huang W, Ma XF. Genome-wide association mapping of seedling heat tolerance in winter wheat. Front Plant Sci. 2018;9:1272.
[8]	Zhang R, Liu G, Xu H, Lou H, Zhai S, Chen A, et al. Heat Stress Tolerance 2 confers basal heat stress tolerance in allohexaploid wheat (Triticum aestivum L.). J Exp Bot. 2022;73(19):6600-14.
[9]	Khan MI, Kainat Z, Maqbool S, Mehwish A, Ahmad S, Suleman HM, et al. Genome-wide association for heat tolerance at seedling stage in historical spring wheat cultivars. Front Plant Sci. 2022;13:972481.
[10]	Pradhan S, Babar MA, Bai G, Khan J, Shahi D, Avci M, et al. Genetic dissection of heat-responsive physiological traits to improve adaptation and increase yield potential in soft winter wheat. BMC Genomics. 2020;21(1):315.
[11]	Telfer P, Edwards J, Taylor J, Able JA, Kuchel H. A multi-environment framework to evaluate the adaptation of wheat (Triticum aestivum) to heat stress. Theor Appl Genet. 2022;135(4):1191-208.
[12]	Mason RE, Mondal S, Beecher FW, Pacheco A, Jampala B, Ibrahim AMH, et al. QTL associated with heat susceptibility index in wheat (Triticum aestivum L.) under short-term reproductive stage heat stress. Euphytica. 2010;174:423-36.
[13]	Telfer P, Edwards J, Norman A, Bennett D, Smith A, Able JA, et al. Genetic analysis of wheat (Triticum aestivum) adaptation to heat stress. Theor Appl Genet. 2021;134(5):1387-407.
[14]	Shirdelmoghanloo H, Taylor JD, Lohraseb I, Rabie H, Brien C, Timmins A, et al. A QTL on the short arm of wheat (Triticum aestivum L.) chromosome 3B affects the stability of grain weight in plants exposed to a brief heat shock early in grain filling. BMC Plant Biol. 2016;16:100.
[15]	Hassan FSC, Solouki M, Fakheri BA, Nezhad NM, Masoudi B. Mapping QTL for physiological and biochemical traits related to grain yield under control and terminal heat stress conditions in bread wheat (Triticum aestivum L.). Physiol Mol Biol Plants. 2018;24:1231-43.
[16]	Devate NB, Krishna H, Parmeshwarappa SKV, Manjunath KK, Chauhan D, Singh S, et al. Genome-wide association mapping for component traits of drought and heat tolerance in wheat. Front Plant Sci. 2022;13:943033.
[17]	Talukder SK, Babar MA, Vijayalakshmi K, Poland J, Prasad PV, Bowden R, et al. Mapping QTL for the traits associated with heat tolerance in wheat (Triticum aestivum L.). BMC Genet. 2014;15:97.
[18]	Jamil M, Ali A, Gul A, Ghafoor A, Napar AA, Ibrahim AMH, et al. Genome-wide association studies of seven agronomic traits under two sowing conditions in bread wheat. BMC Plant Biol. 2019;19(1):149.

## Sheet: Table S7
Table S7 All of the high confidence (HC) genes in the QTL-clusters of heat stress.
QTL-clusters	Chr	Start (Mb)	End (Mb)	Gene ID a	Function description	Domain
QHST1	1A	368.814	368.816	TraesCS1A03G0545700	RING/U-box superfamily protein	PF13639: Ring finger domain
	1A	368.864	368.87	TraesCS1A03G0545800	T-complex protein 1 subunit alpha	PF00118: TCP-1/cpn60 chaperonin family
	1A	369.302	369.306	TraesCS1A03G0546000	Protein phosphatase 2C	PF00481: Protein phosphatase 2C
	1A	369.306	369.309	TraesCS1A03G0546100	Magnesium transporter MRS2-like protein	null
	1A	369.311	369.312	TraesCS1A03G0546200	Glycerol-3-phosphate acyltransferase	PF13456: Reverse transcriptase-like
	1A	369.625	369.627	TraesCS1A03G0546300	TSA: Wollemia nobilis Ref_Wollemi_Transcript_5464_1078 transcribed RNA sequence	PF12646: Domain of unknown function (DUF3783)
	1A	369.786	369.789	TraesCS1A03G0546600	Methylsterol monooxygenase 1-2	PF04116: Fatty acid hydroxylase superfamily
	1A	369.792	369.793	TraesCS1A03G0546800	Replication protein A 1A	null
	1A	369.794	369.804	TraesCS1A03G0546900	E3 ubiquitin-protein ligase RFWD3	null
	1A	370.138	370.141	TraesCS1A03G0547100	RING/FYVE/PHD zinc finger superfamily protein	PF12906: RING-variant domain; PF12428: Protein of unknown function (DUF3675)
	1A	370.169	370.17	TraesCS1A03G0547200	Cytochrome c-type biogenesis protein CcmE	PF03100: CcmE
	1A	370.22	370.222	TraesCS1A03G0547300	U2 small nuclear ribonucleoprotein auxiliary factor-like protein	null
	1A	370.223	370.225	TraesCS1A03G0547400	glycosyltransferase family exostosin protein	PF03016: Exostosin family
	1A	370.226	370.227	TraesCS1A03G0547600	Pollen Ole e 1 allergen and extensin family protein	PF01190: Pollen proteins Ole e I like
	1A	370.231	370.239	TraesCS1A03G0547700	Glycosyl transferase, family 1	null
	1A	370.242	370.253	TraesCS1A03G0547800	Coiled-coil domain-containing protein 132	PF10475: Vacuolar-sorting protein 54, of GARP complex; PF10474: Protein of unknown function C-terminus (DUF2451)
	1A	370.254	370.255	TraesCS1A03G0547900	Cyclin-dependent protein kinase inhibitor SMR1	null
	1A	370.471	370.476	TraesCS1A03G0548300	Cytochrome P450 family protein, expressed	PF00067: Cytochrome P450
	1A	370.505	370.507	TraesCS1A03G0548400	RING/U-box superfamily protein, putative	PF13639: Ring finger domain
	1A	370.508	370.518	TraesCS1A03G0548500	Myosin heavy chain-related protein, putative isoform 1	PF10358: N-terminal C2 in EEIG1 and EHBP1 proteins
	1A	370.693	370.694	TraesCS1A03G0548800	Late embryogenesis abundant (LEA) hydroxyproline-rich glycoprotein family, putative	PF03168: Late embryogenesis abundant protein
	1A	370.742	370.745	TraesCS1A03G0548900	Silicon transporter	PF03600: Citrate transporter
	1A	370.914	370.916	TraesCS1A03G0549800	Short-chain dehydrogenase/reductase family protein	PF00106: short chain dehydrogenase
	1A	370.916	370.917	TraesCS1A03G0549900	transmembrane protein	null
	1A	370.922	370.933	TraesCS1A03G0550100	Tetratricopeptide repeat-containing protein	PF13432: Tetratricopeptide repeat; PF13181: Tetratricopeptide repeat; PF07719: Tetratricopeptide repeat
	1A	370.937	370.939	TraesCS1A03G0550200	U-box domain-containing family protein	null
	1A	370.998	371	TraesCS1A03G0550500	U-box domain-containing family protein	null
	1A	371.112	371.116	TraesCS1A03G0550700	Translocase of chloroplast	PF04548: AIG1 family; PF11886: Translocase of chloroplast 159/132, membrane anchor domain
	1A	371.407	371.411	TraesCS1A03G0550900	Kinase family protein	PF07714: Protein tyrosine kinase; PF04564: U-box domain
	1A	371.413	371.414	TraesCS1A03G0551000	Expansin protein	PF03330: Lytic transglycolase; PF01357: Pollen allergen
	1A	371.435	371.437	TraesCS1A03G0551100	carboxyl-terminal peptidase (DUF239)	PF03080: Domain of unknown function (DUF239)
	1A	371.438	371.441	TraesCS1A03G0551200	UDP-N-acetylmuramoyl-L-alanyl-D-glutamate--2, 6-diaminopimelate ligase	PF08245: Mur ligase middle domain; PF02875: Mur ligase family, glutamate ligase domain
	1A	371.506	371.511	TraesCS1A03G0551300	Branched-chain-amino-acid aminotransferase	PF01063: Amino-transferase class IV
	1A	371.516	371.522	TraesCS1A03G0551400	Phosphatidylinositol N-acetyglucosaminlytransferase subunit P-like protein	PF12552: Protein of unknown function (DUF3741); PF14309: Domain of unknown function (DUF4378)
	1A	371.522	371.525	TraesCS1A03G0551500	Rop guanine nucleotide exchange factor, putative	PF03759: PRONE (Plant-specific Rop nucleotide exchanger)
	1A	372.486	372.487	TraesCS1A03G0551700	F-box protein	null
	1A	372.49	372.493	TraesCS1A03G0551800	Pectin acetylesterase	PF03283: Pectinacetylesterase
	1A	372.494	372.499	TraesCS1A03G0551900	DUF3527 domain protein	PF12043: Domain of unknown function (DUF3527)
	1A	372.629	372.631	TraesCS1A03G0552200	Proline dehydrogenase	PF01619: Proline dehydrogenase
	1A	372.725	372.727	TraesCS1A03G0552500	Cysteine/Histidine-rich C1 domain family protein	null
	1A	373.345	373.346	TraesCS1A03G0553700	Ribosomal protein L32	null
	1A	373.471	373.474	TraesCS1A03G0554000	GRAS transcription factor	PF03514: GRAS domain family
	1A	373.63	373.633	TraesCS1A03G0554100	Myosin-H heavy chain	null
	1A	373.638	373.643	TraesCS1A03G0554200	NADH dehydrogenase 1 beta subcomplex subunit 8	null
	1A	373.643	373.644	TraesCS1A03G0554300	14 kDa proline-rich protein DC2.15	PF14547: Hydrophobic seed protein
	1A	373.688	373.688	TraesCS1A03G0554500	Cortical cell-delineating protein	PF14547: Hydrophobic seed protein
	1A	373.715	373.716	TraesCS1A03G0554600	Cortical cell-delineating protein	PF14547: Hydrophobic seed protein
	1A	373.867	373.867	TraesCS1A03G0554700	Bifunctional inhibitor/lipid-transfer protein/seed storage 2S albumin superfamily protein	PF14547: Hydrophobic seed protein
	1A	373.924	373.93	TraesCS1A03G0554800	14 kDa proline-rich protein DC2.15	PF14547: Hydrophobic seed protein
	1A	373.949	373.954	TraesCS1A03G0554900	Altered inheritance of mitochondria protein 32	PF06999: Sucrase/ferredoxin-like
	1A	374.024	374.036	TraesCS1A03G0555200	3-hydroxyisobutyryl-CoA hydrolase-like protein	PF16113: Enoyl-CoA hydratase/isomerase
	1A	374.038	374.042	TraesCS1A03G0555300	Trehalose 6-phosphate phosphatase	PF02358: Trehalose-phosphatase
	1A	374.307	374.309	TraesCS1A03G0555600	Xyloglucan galactosyltransferase KATAMARI1	PF03016: Exostosin family
	1A	374.339	374.342	TraesCS1A03G0555700	Flavin-containing monooxygenase	PF00743: Flavin-binding monooxygenase-like
	1A	374.66	374.661	TraesCS1A03G0555900	C2H2-like zinc finger protein	null
	1A	374.71	374.717	TraesCS1A03G0556000	Oxysterol-binding protein, expressed	PF01237: Oxysterol-binding protein
	1A	375.162	375.164	TraesCS1A03G0556500	Nitrate transporter 1.1	PF00854: POT family
	1A	375.167	375.171	TraesCS1A03G0556700	Nitrate transporter 1.1	PF00854: POT family
	1A	375.449	375.451	TraesCS1A03G0556900	Flavin-containing monooxygenase	PF00743: Flavin-binding monooxygenase-like
	1A	375.53	375.531	TraesCS1A03G0557000	14 kDa proline-rich protein DC2.15	PF14547: Hydrophobic seed protein
	1A	375.56	375.562	TraesCS1A03G0557100	QWRF motif protein (DUF566)	PF04484: Family of unknown function (DUF566)
	1A	375.601	375.602	TraesCS1A03G0557200	Myb/SANT-like DNA-binding domain protein	PF12776: Myb/SANT-like DNA-binding domain
	1A	375.606	375.61	TraesCS1A03G0557300	Hexosyltransferase	null
	1A	375.61	375.612	TraesCS1A03G0557400	Holliday junction resolvase	PF03652: Holliday junction resolvase
	1A	375.612	375.614	TraesCS1A03G0557500	ATP synthase subunit b	null
	1A	375.669	375.671	TraesCS1A03G0557700	Zinc finger family protein	PF13912: C2H2-type zinc finger
	1A	375.957	375.961	TraesCS1A03G0557800	AP-3 complex subunit delta	PF01602: Adaptin N terminal region
	1A	376.08	376.081	TraesCS1A03G0558000	Expansin protein	PF03330: Lytic transglycolase; PF01357: Pollen allergen
	1A	376.343	376.344	TraesCS1A03G0558600	Ribosomal RNA large subunit methyltransferase F	null
QHST2	1A	519.424	519.424	TraesCS1A03G0814700	glucoside glucohydrolase 2	null
	1A	519.76	519.767	TraesCS1A03G0815300	Ubiquitin carboxyl-terminal hydrolase	PF00443: Ubiquitin carboxyl-terminal hydrolase
	1A	519.791	519.792	TraesCS1A03G0815400	F-box protein	PF12937: F-box-like
	1A	519.803	519.83	TraesCS1A03G0815700	Serine/threonine-protein kinase	PF00454: Phosphatidylinositol 3- and 4-kinase; PF02260: FATC domain
	1A	520.216	520.218	TraesCS1A03G0816200	Tyrosine decarboxylase	PF00282: Pyridoxal-dependent decarboxylase conserved domain
	1A	520.401	520.407	TraesCS1A03G0817000	breast cancer associated RING 1	PF13639: Ring finger domain; PF13771: PHD-like zinc-binding domain; PF00533: BRCA1 C Terminus (BRCT) domain; PF16589: BRCT domain, a BRCA1 C-terminus domain
	1A	520.422	520.422	TraesCS1A03G0817100	14 kDa proline-rich protein DC2.15	PF14547: Hydrophobic seed protein
	1A	520.547	520.552	TraesCS1A03G0818300	BZIP transcription factor 2	PF00170: bZIP transcription factor; PF12498: Basic leucine-zipper C terminal
	1A	520.6	520.6	TraesCS1A03G0818400	Photosystem II reaction center W protein, chloroplastic	PF07123: Photosystem II reaction centre W protein (PsbW)
	1A	520.69	520.693	TraesCS1A03G0818500	Thioredoxin	PF02966: Mitosis protein DIM1
	1A	520.709	520.711	TraesCS1A03G0818700	Lipoyl synthase	PF04055: Radical SAM superfamily
	1A	520.712	520.719	TraesCS1A03G0818800	Protein PAT1-1-like protein	null
	1A	520.724	520.725	TraesCS1A03G0819000	Phosphate transporter	PF07690: Major Facilitator Superfamily
	1A	520.988	520.997	TraesCS1A03G0819200	Protein kinase	PF00069: Protein kinase domain; PF00433: Protein kinase C terminal domain
	1A	521	521.009	TraesCS1A03G0819300	Colon cancer-associated protein Mic1-like containing protein, expressed	PF07035: Colon cancer-associated protein Mic1-like
	1A	521.357	521.366	TraesCS1A03G0820700	S-adenosyl-L-methionine-dependent methyltransferases superfamily protein	PF07942: N2227-like protein
	1A	521.585	521.587	TraesCS1A03G0821300	F-box family protein	PF08387: FBD
	1A	521.608	521.61	TraesCS1A03G0821600	Inositol-tetrakisphosphate 1-kinase	PF05770: Inositol 1, 3, 4-trisphosphate 5/6-kinase
	1A	521.629	521.631	TraesCS1A03G0821800	RNA helicase	null
	1A	521.858	521.861	TraesCS1A03G0822300	Carboxypeptidase	PF00450: Serine carboxypeptidase
	1A	522.072	522.079	TraesCS1A03G0822500	Translation initiation factor IF-2	PF00009: Elongation factor Tu GTP binding domain; PF11987: Translation-initiation factor 2
	1A	522.084	522.089	TraesCS1A03G0822600	2-oxoglutarate (2OG) and Fe(II)-dependent oxygenase superfamily protein	PF14226: non-haem dioxygenase in morphine synthesis N-terminal; PF03171: 2OG-Fe(II) oxygenase superfamily
	1A	522.127	522.128	TraesCS1A03G0822900	2-oxoglutarate (2OG) and Fe(II)-dependent oxygenase superfamily protein	PF14226: non-haem dioxygenase in morphine synthesis N-terminal; PF03171: 2OG-Fe(II) oxygenase superfamily
	1A	522.134	522.135	TraesCS1A03G0823000	2-oxoglutarate (2OG) and Fe(II)-dependent oxygenase superfamily protein	PF14226: non-haem dioxygenase in morphine synthesis N-terminal
	1A	522.135	522.136	TraesCS1A03G0823100	2-oxoglutarate (2OG) and Fe(II)-dependent oxygenase superfamily protein	PF03171: 2OG-Fe(II) oxygenase superfamily
	1A	522.146	522.15	TraesCS1A03G0823300	Transmembrane protein 56	PF03798: TLC domain
	1A	522.299	522.303	TraesCS1A03G0823500	Cellulose synthase	PF13641: Glycosyltransferase like family 2
	1A	522.309	522.314	TraesCS1A03G0823600	BSD domain containing protein	PF03909: BSD domain
	1A	522.492	522.493	TraesCS1A03G0823700	Sodium/myo-inositol cotransporter 2	null
	1A	522.498	522.499	TraesCS1A03G0823800	B3 domain-containing protein	PF02362: B3 DNA binding domain
	1A	522.518	522.521	TraesCS1A03G0824000	Lysine--trna ligase	PF14234: Domain of unknown function (DUF4336)
	1A	522.522	522.523	TraesCS1A03G0824100	Clavata3/ESR (CLE) gene family member	null
	1A	522.539	522.543	TraesCS1A03G0824600	Chromatin modification-related protein EAF7	PF07904: Chromatin modification-related protein EAF7
	1A	522.549	522.551	TraesCS1A03G0824700	Glucan endo-1,3-beta-glucosidase 1	PF07983: X8 domain
	1A	522.667	522.669	TraesCS1A03G0825100	TCP transcription factor	PF03634: TCP family transcription factor
	1A	522.984	522.988	TraesCS1A03G0825600	Calcium-transporting ATPase	PF00690: Cation transporter/ATPase, N-terminus; PF00122: E1-E2 ATPase; PF00702: haloacid dehalogenase-like hydrolase; PF00689: Cation transporting ATPase, C-terminus
	1A	522.997	523.002	TraesCS1A03G0825700	Mitochondrial import inner membrane translocase subunit TIM50	PF03031: NLI interacting factor-like phosphatase
	1A	523.003	523.007	TraesCS1A03G0825800	Cleavage stimulation factor subunit 2	PF14327: Hinge domain of cleavage stimulation factor subunit 2; PF14304: Transcription termination and cleavage factor C-terminal
	1A	523.013	523.015	TraesCS1A03G0826000	Anthocyanin 3'-O-beta-glucosyltransferase	PF06839: GRF zinc finger
	1A	523.016	523.02	TraesCS1A03G0826100	magnesium transporter NIPA (DUF803)	PF05653: Magnesium transporter NIPA
	1A	523.039	523.04	TraesCS1A03G0826300	Ulp1 protease family, C-terminal catalytic domain containing protein, expressed	PF02902: Ulp1 protease family, C-terminal catalytic domain
	1A	523.049	523.051	TraesCS1A03G0826500	50S ribosomal protein L33	PF00471: Ribosomal protein L33
	1A	523.051	523.062	TraesCS1A03G0826600	Glycosyltransferase	PF03407: Nucleotide-diphospho-sugar transferase
	1A	523.059	523.061	TraesCS1A03G0826700	Rac-like GTP binding protein	PF00071: Ras family
	1A	523.064	523.068	TraesCS1A03G0826800	Proline iminopeptidase	PF00561: alpha/beta hydrolase fold
	1A	523.347	523.349	TraesCS1A03G0827000	Non-specific serine/threonine protein kinase	PF00069: Protein kinase domain; PF03822: NAF domain
	1A	523.358	523.363	TraesCS1A03G0827300	Tubby-like F-box protein	PF00646: F-box domain; PF01167: Tub family
	1A	523.392	523.394	TraesCS1A03G0827400	arginine N-methyltransferase, putative (DUF688)	PF05097: Protein of unknown function (DUF688)
	1A	523.456	523.457	TraesCS1A03G0827500	Dof zinc finger protein	PF02701: Dof domain, zinc finger
	1A	523.562	523.563	TraesCS1A03G0827600	Interactor of constitutive active ROPs protein, putative	null
	1A	523.581	523.581	TraesCS1A03G0827700	Trihelix transcription factor	PF13837: Myb/SANT-like DNA-binding domain
	1A	523.594	523.596	TraesCS1A03G0827800	Gibberellin 2-oxidase	PF14226: non-haem dioxygenase in morphine synthesis N-terminal; PF03171: 2OG-Fe(II) oxygenase superfamily
	1A	523.625	523.625	TraesCS1A03G0828000	Clavata3/ESR (CLE) gene family member	null
	1A	523.629	523.63	TraesCS1A03G0828200	Mitochondrial transcription termination factor family protein	null
	1A	523.695	523.697	TraesCS1A03G0828400	Cytochrome P450	PF00067: Cytochrome P450
	1A	523.904	523.906	TraesCS1A03G0829000	Cytochrome P450	PF00067: Cytochrome P450
	1A	523.943	523.949	TraesCS1A03G0829100	Auxin response factor	PF02362: B3 DNA binding domain; PF06507: Auxin response factor
	1A	523.95	523.951	TraesCS1A03G0829200	Myb/SANT-like DNA-binding domain protein	PF12776: Myb/SANT-like DNA-binding domain
	1A	523.953	523.957	TraesCS1A03G0829300	O-methyltransferase-like protein	PF08100: Dimerisation domain; PF00891: O-methyltransferase
	1A	524.174	524.185	TraesCS1A03G0829500	O-methyltransferase-like protein	PF08100: Dimerisation domain; PF00891: O-methyltransferase
	1A	524.212	524.214	TraesCS1A03G0829600	O-methyltransferase	PF08100: Dimerisation domain; PF00891: O-methyltransferase
	1A	524.217	524.219	TraesCS1A03G0829700	O-methyltransferase-like protein	PF08100: Dimerisation domain; PF00891: O-methyltransferase
	1A	524.221	524.222	TraesCS1A03G0829800	O-methyltransferase-like protein	PF08100: Dimerisation domain; PF00891: O-methyltransferase
	1A	524.226	524.228	TraesCS1A03G0829900	O-methyltransferase-like protein	PF08100: Dimerisation domain; PF00891: O-methyltransferase
	1A	524.245	524.25	TraesCS1A03G0830000	O-methyltransferase-like protein	PF08100: Dimerisation domain; PF00891: O-methyltransferase
	1A	524.588	524.589	TraesCS1A03G0830300	O-methyltransferase-like protein	PF08100: Dimerisation domain; PF00891: O-methyltransferase
	1A	524.654	524.657	TraesCS1A03G0830500	Vascular plant one zinc finger transcription factor protein	null
	1A	524.658	524.663	TraesCS1A03G0830600	Elongation factor Tu	PF00009: Elongation factor Tu GTP binding domain; PF03144: Elongation factor Tu domain 2; PF09173: Initiation factor eIF2 gamma, C terminal
	1A	524.668	524.672	TraesCS1A03G0830800	28 kDa heat-and acid-stable phosphoprotein, putative	PF10252: Casein kinase substrate phosphoprotein PP28
	1A	524.676	524.677	TraesCS1A03G0830900	F-box family protein	PF00646: F-box domain
	1A	524.684	524.686	TraesCS1A03G0831000	Haloacid dehalogenase-like hydrolase (HAD) superfamily protein	PF14368: Probable lipid transfer
	1A	525.82	525.821	TraesCS1A03G0831400	rRNA N-glycosidase	PF00161: Ribosome inactivating protein
	1A	525.984	525.985	TraesCS1A03G0831500	F-box domain containing protein	null
	1A	526.106	526.107	TraesCS1A03G0831700	rRNA N-glycosidase	PF00161: Ribosome inactivating protein
	1A	526.393	526.395	TraesCS1A03G0832000	F-box domain containing protein	null
	1A	526.733	526.733	TraesCS1A03G0832300	basic helix-loop-helix (bHLH) DNA-binding superfamily protein	null
	1A	526.828	526.83	TraesCS1A03G0832400	Haloacid dehalogenase-like hydrolase (HAD) superfamily protein	PF14368: Probable lipid transfer
	1A	526.835	526.835	TraesCS1A03G0832500	Transport and Golgi organization protein 1	null
	1A	528.307	528.308	TraesCS1A03G0833100	F-box domain containing protein	null
	1A	528.423	528.423	TraesCS1A03G0833200	NHL domain-containing protein	null
	1A	528.433	528.436	TraesCS1A03G0833300	Receptor-kinase, putative	PF08263: Leucine rich repeat N-terminal domain; PF13855: Leucine rich repeat; PF00069: Protein kinase domain
	1A	528.442	528.444	TraesCS1A03G0833500	Glycosyltransferase	PF00201: UDP-glucoronosyl and UDP-glucosyl transferase
	1A	528.516	528.516	TraesCS1A03G0833700	Ycf68	PF10839: Protein of unknown function (DUF2647)
	1A	528.609	528.609	TraesCS1A03G0834100	14 kDa proline-rich protein DC2.15	PF14547: Hydrophobic seed protein
	1A	528.768	528.768	TraesCS1A03G0834300	Glucose-6-phosphate 1-dehydrogenase	null
	1A	528.859	528.863	TraesCS1A03G0834600	Ras-like protein	PF00071: Ras family
	1A	528.864	528.865	TraesCS1A03G0834700	Gamma-glutamyl phosphate reductase	null
	1A	529.441	529.442	TraesCS1A03G0835500	39S ribosomal protein L11, mitochondrial
	1A	529.572	529.573	TraesCS1A03G0835800	transcription repressor
	1A	529.632	529.637	TraesCS1A03G0835900	Trehalose-6-phosphate synthase 6
	1A	529.64	529.645	TraesCS1A03G0836000	Gamma-glutamyl hydrolase
	1A	529.656	529.656	TraesCS1A03G0836200	Hemoglobin
	1A	529.745	529.754	TraesCS1A03G0836300	RNA ligase/cyclic nucleotide phosphodiesterase family protein
	1A	529.746	529.748	TraesCS1A03G0836400	Protein FLOWERING LOCUS T
	1A	529.784	529.785	TraesCS1A03G0836700	VQ motif-containing protein
	1A	529.976	529.976	TraesCS1A03G0836800	Dak1-domain-containing protein
	1A	530.335	530.344	TraesCS1A03G0837200	Homeobox protein
QHST3	1D	470.401	470.403	TraesCS1D03G0935200	Chaperone protein DnaJ	PF00226: DnaJ domain
	1D	470.409	470.411	TraesCS1D03G0935300	F-box family protein	null
	1D	470.42	470.422	TraesCS1D03G0935400	Collagen alpha-3(VI) chain	null
	1D	470.426	470.428	TraesCS1D03G0935500	sequence-specific DNA binding transcription factor ATNDX	null
	1D	470.457	470.459	TraesCS1D03G0935700	Cytochrome P450 family protein, expressed	PF00067: Cytochrome P450
	1D	470.461	470.463	TraesCS1D03G0935800	Cytochrome P450 family protein, expressed	PF00067: Cytochrome P450
	1D	470.47	470.472	TraesCS1D03G0936000	Cytochrome P450 family protein, expressed	PF00067: Cytochrome P450
	1D	470.533	470.537	TraesCS1D03G0936400	Protein DEHYDRATION-INDUCED 19	PF05605: Drought induced 19 protein (Di19), zinc-binding; PF14571: Stress-induced protein Di19, C-terminal
	1D	470.544	470.547	TraesCS1D03G0936700	Chaperone protein dnaJ	PF00226: DnaJ domain; PF01556: DnaJ C terminal domain
	1D	470.951	470.956	TraesCS1D03G0937600	Pentatricopeptide repeat-containing protein	PF13041: PPR repeat family; PF01535: PPR repeat
	1D	471.07	471.082	TraesCS1D03G0938600	Homeobox protein, putative	PF00046: Homeobox domain; PF02791: DDT domain; PF05066: HB1, ASXL, restriction endonuclease HTH domain; PF15612: WSTF, HB1, Itc1p, MBD9 motif 1; PF15613: Williams-Beuren syndrome DDT (WSD), D-TOX E motif
	1D	471.358	471.359	TraesCS1D03G0939300	transmembrane protein, putative (DUF679 domain membrane protein 2)	PF05078: Protein of unknown function (DUF679)
	1D	471.385	471.386	TraesCS1D03G0939500	RING/U-box superfamily protein	null
	1D	471.646	471.655	TraesCS1D03G0940000	Guanylate-binding protein	PF02263: Guanylate-binding protein, N-terminal domain; PF02841: Guanylate-binding protein, C-terminal domain
	1D	471.669	471.676	TraesCS1D03G0940500	protein translocase subunit	null
	1D	471.686	471.688	TraesCS1D03G0940600	Xyloglucan endotransglucosylase/hydrolase	PF00722: Glycosyl hydrolases family 16; PF06955: Xyloglucan endo-transglycosylase (XET) C-terminus
	1D	471.849	471.854	TraesCS1D03G0940900	Auxin response factor	PF02362: B3 DNA binding domain; PF06507: Auxin response factor
	1D	472.19	472.193	TraesCS1D03G0941100	E3 SUMO-protein ligase MMS21	PF11789: Zinc-finger of the MIZ type in Nse subunit
	1D	472.22	472.221	TraesCS1D03G0941300	Fasciclin-like arabinogalactan protein	PF02469: Fasciclin domain
	1D	472.24	472.241	TraesCS1D03G0941500	Fasciclin-like arabinogalactan protein	PF02469: Fasciclin domain
	1D	472.427	472.427	TraesCS1D03G0941600	Glutaredoxin, putative	PF00462: Glutaredoxin
	1D	472.433	472.437	TraesCS1D03G0941700	1-deoxy-D-xylulose-5-phosphate synthase	null
	1D	472.437	472.438	TraesCS1D03G0941900	Protein-lysine methyltransferase METTL21D	PF10294: Lysine methyltransferase
	1D	472.441	472.443	TraesCS1D03G0942000	F-box protein	PF00646: F-box domain
	1D	472.446	472.446	TraesCS1D03G0942200	Glutaredoxin, putative	PF00462: Glutaredoxin
	1D	472.463	472.466	TraesCS1D03G0942400	Splicing factor U2af small subunit A	PF00642: Zinc finger C-x8-C-x5-C-x3-H type (and similar); PF00076: RNA recognition motif. (a.k.a. RRM, RBD, or RNP domain)
	1D	472.517	472.518	TraesCS1D03G0942600	Ubiquitin	PF00240: Ubiquitin family; PF01599: Ribosomal protein S27a
	1D	472.608	472.612	TraesCS1D03G0942900	transmembrane protein, putative (DUF594)	PF13968: Domain of unknown function (DUF4220); PF04578: Protein of unknown function, DUF594
	1D	472.663	472.664	TraesCS1D03G0943200	Beta purothionin	null
	1D	472.673	472.674	TraesCS1D03G0943800	Beta purothionin	PF00321: Plant thionin
	1D	472.699	472.704	TraesCS1D03G0943900	RING/U-box superfamily protein	PF13639: Ring finger domain
	1D	472.704	472.706	TraesCS1D03G0944000	Ras-related protein, expressed	PF00071: Ras family
	1D	472.705	472.706	TraesCS1D03G0944100	longifolia2	null
	1D	472.706	472.708	TraesCS1D03G0944200	F-box protein (DUF295)	null
	1D	472.713	472.715	TraesCS1D03G0944400	F-box protein (DUF295)	PF03478: Protein of unknown function (DUF295)
	1D	472.752	472.755	TraesCS1D03G0944500	F-box protein (DUF295)	PF03478: Protein of unknown function (DUF295)
	1D	472.764	472.765	TraesCS1D03G0944600	F-box protein (DUF295)	PF03478: Protein of unknown function (DUF295)
	1D	472.808	472.81	TraesCS1D03G0944700	F-box protein (DUF295)	PF03478: Protein of unknown function (DUF295)
	1D	472.812	472.813	TraesCS1D03G0944800	F-box family protein	PF00646: F-box domain; PF03478: Protein of unknown function (DUF295)
	1D	472.819	472.82	TraesCS1D03G0944900	F-box protein (DUF295)	PF03478: Protein of unknown function (DUF295)
	1D	472.827	472.828	TraesCS1D03G0945000	F-box family protein	PF03478: Protein of unknown function (DUF295)
	1D	472.848	472.853	TraesCS1D03G0945300	WUSCHEL-related homeobox	PF00046: Homeobox domain
	1D	472.939	472.94	TraesCS1D03G0945400	Ethylene-responsive transcription factor	PF00847: AP2 domain
	1D	472.966	472.967	TraesCS1D03G0945500	Ethylene-responsive transcription factor	PF00847: AP2 domain
	1D	472.973	472.974	TraesCS1D03G0945600	Leucine-rich repeat receptor-like protein kinase	PF08263: Leucine rich repeat N-terminal domain
	1D	473.037	473.04	TraesCS1D03G0945700	60S ribosomal protein L18A	null
	1D	473.047	473.05	TraesCS1D03G0945900	B3 domain-containing protein	PF02362: B3 DNA binding domain
	1D	473.107	473.11	TraesCS1D03G0946100	60S ribosomal protein L18a	PF01775: Ribosomal proteins 50S-L18Ae/60S-L20/60S-L18A
	1D	473.148	473.15	TraesCS1D03G0946200	Cytochrome b561 domain-containing protein	PF03188: Eukaryotic cytochrome b561
	1D	473.15	473.153	TraesCS1D03G0946500	F-box protein (DUF295)	PF03478: Protein of unknown function (DUF295)
	1D	473.171	473.172	TraesCS1D03G0946700	BTB/POZ domain containing protein	PF00917: MATH domain; PF00651: BTB/POZ domain
	1D	473.197	473.198	TraesCS1D03G0946900	BTB/POZ domain containing protein	PF00917: MATH domain; PF00651: BTB/POZ domain
	1D	473.232	473.234	TraesCS1D03G0947000	Urease accessory protein ureG	PF02492: CobW/HypB/UreG, nucleotide-binding domain
	1D	473.241	473.25	TraesCS1D03G0947100	Phosphoinositide phosphatase family protein	PF02383: SacI homology domain
	1D	473.282	473.284	TraesCS1D03G0947300	F-box protein	PF00646: F-box domain
	1D	473.355	473.359	TraesCS1D03G0947400	Dehydrin 3 protein	PF04481: Protein of unknown function (DUF561)
	1D	473.359	473.36	TraesCS1D03G0947500	6-phosphogluconate dehydrogenase-like protein	PF03446: NAD binding domain of 6-phosphogluconate dehydrogenase; PF14833: NAD-binding of NADP-dependent 3-hydroxyisobutyrate dehydrogenase
	1D	473.36	473.361	TraesCS1D03G0947600	Ragulator complex protein LAMTOR1	null
	1D	473.441	473.456	TraesCS1D03G0948100	ARM repeat superfamily protein	null
	1D	473.464	473.47	TraesCS1D03G0948300	ARM repeat superfamily protein	null
	1D	473.511	473.519	TraesCS1D03G0948700	Ubiquitin carboxyl-terminal hydrolase 2	PF13968: Domain of unknown function (DUF4220); PF04578: Protein of unknown function, DUF594
	1D	473.54	473.541	TraesCS1D03G0949100	Pentafunctional AROM polypeptide	null
	1D	473.546	473.549	TraesCS1D03G0949200	Cysteine--tRNA ligase	PF01406: tRNA synthetases class I (C) catalytic domain
	1D	473.553	473.555	TraesCS1D03G0949300	HXXXD-type acyl-transferase-like protein	PF02458: Transferase family
	1D	473.734	473.736	TraesCS1D03G0949900	F-box family protein	null
	1D	473.753	473.755	TraesCS1D03G0950100	Receptor-like kinase	PF00069: Protein kinase domain
	1D	473.92	473.923	TraesCS1D03G0950500	ABC transporter ATP-binding protein ARB1	PF00005: ABC transporter
	1D	474.024	474.027	TraesCS1D03G0950700	NSP-interacting kinase 2	null
	1D	474.258	474.263	TraesCS1D03G0951000	Ribosome maturation factor rimM	PF01782: RimM N-terminal domain; PF05239: PRC-barrel domain; PF01704: UTP--glucose-1-phosphate uridylyltransferase
	1D	474.263	474.272	TraesCS1D03G0951100	General transcription factor 3C polypeptide 2	null
	1D	474.273	474.275	TraesCS1D03G0951200	Beta-adaptin-like protein	PF09066: Beta2-adaptin appendage, C-terminal sub-domain
	1D	474.278	474.28	TraesCS1D03G0951300	Histidine-containing phosphotransfer protein	null
	1D	474.286	474.292	TraesCS1D03G0951400	Mitogen-activated protein kinase	PF00069: Protein kinase domain
	1D	474.502	474.506	TraesCS1D03G0951700	GDP-mannose-3',5'-epimerase	PF01370: NAD dependent epimerase/dehydratase family
	1D	474.645	474.647	TraesCS1D03G0952100	Carboxyl methyltransferase	PF03492: SAM dependent carboxyl methyltransferase
	1D	474.843	474.843	TraesCS1D03G0952200	Phospholipase A1	PF01764: Lipase (class 3)
	1D	474.86	474.862	TraesCS1D03G0952400	Phospholipase A1	PF01764: Lipase (class 3)
	1D	475.054	475.057	TraesCS1D03G0952900	Serine/Threonine-kinase pakA-like protein	null
	1D	475.061	475.062	TraesCS1D03G0953000	GeBP-type transcription factor	null
	1D	475.179	475.181	TraesCS1D03G0953500	Eukaryotic translation initiation factor 3 subunit D	PF05091: Eukaryotic translation initiation factor 3 subunit 7 (eIF-3)
	1D	475.182	475.185	TraesCS1D03G0953600	cAMP-regulated phosphoprotein-like protein	PF04667: cAMP-regulated phosphoprotein/endosulfine conserved region
	1D	475.186	475.19	TraesCS1D03G0953700	Cold acclimation protein	PF05562: Cold acclimation protein WCOR413
	1D	475.193	475.193	TraesCS1D03G0953900	transmembrane protein, putative (DUF 3339)	PF11820: Protein of unknown function (DUF3339)
	1D	475.196	475.2	TraesCS1D03G0954000	Protein FRIGIDA	PF07899: Frigida-like protein
	1D	475.219	475.221	TraesCS1D03G0954200	Chlorophyll a-b binding protein, chloroplastic	PF00504: Chlorophyll A-B binding protein
	1D	475.561	475.567	TraesCS1D03G0954500	Mediator of RNA polymerase II transcription subunit 15a	PF16987: KIX domain
	1D	475.688	475.689	TraesCS1D03G0954800	Pectinesterase	PF04043: Plant invertase/pectin methylesterase inhibitor
	1D	475.69	475.691	TraesCS1D03G0954900	Chlorophyll a-b binding protein, chloroplastic	PF00504: Chlorophyll A-B binding protein
	1D	475.916	475.924	TraesCS1D03G0955100	Kinase-related protein DUF1296	PF06972: Protein of unknown function (DUF1296)
	1D	475.992	475.992	TraesCS1D03G0955200	B3 domain-containing protein	null
	1D	476.058	476.061	TraesCS1D03G0955500	null	null
	1D	476.17	476.171	TraesCS1D03G0955700	B3 domain protein (DUF313)	null
	1D	476.176	476.177	TraesCS1D03G0955800	B12D protein	PF06522: NADH-ubiquinone reductase complex 1 MLRQ subunit
	1D	476.273	476.275	TraesCS1D03G0955900	F-box family protein	PF12937: F-box-like; PF07723: Leucine Rich Repeat; PF08387: FBD
	1D	476.286	476.291	TraesCS1D03G0956000	Aspartic proteinase	PF00026: Eukaryotic aspartyl protease; PF03489: Saposin-like type B, region 2; PF05184: Saposin-like type B, region 1
QHST4	2A	55.6247	55.627	TraesCS2A03G0198600	F-box family protein	PF12937: F-box-like; PF03478: Protein of unknown function (DUF295)
	2A	55.6737	55.6739	TraesCS2A03G0198900	transmembrane protein	null
	2A	55.6808	55.6847	TraesCS2A03G0199000	Importin subunit alpha	PF01749: Importin beta binding domain; PF00514: Armadillo/beta-catenin-like repeat; PF16186: Atypical Arm repeat
	2A	55.7159	55.7173	TraesCS2A03G0199100	MYB transcription factor	PF00249: Myb-like DNA-binding domain
	2A	55.739	55.741	TraesCS2A03G0199300	Pentatricopeptide repeat-containing protein, putative	PF01535: PPR repeat; PF13041: PPR repeat family; PF12854: PPR repeat
	2A	55.7492	55.7508	TraesCS2A03G0199600	Hexosyltransferase	PF01501: Glycosyl transferase family 8
	2A	56.2013	56.2078	TraesCS2A03G0199800	transcription factor-like protein	PF00170: bZIP transcription factor; PF14144: Seed dormancy control
	2A	56.2215	56.2251	TraesCS2A03G0200000	Peptidyl-prolyl cis-trans isomerase	PF13616: PPIC-type PPIASE domain; PF00581: Rhodanese-like domain
	2A	56.2619	56.2658	TraesCS2A03G0200200	Protein FRIGIDA	PF07899: Frigida-like protein
	2A	56.2702	56.2737	TraesCS2A03G0200300	Guanine nucleotide-binding-like protein	PF08701: GNL3L/Grn1 putative GTPase; PF01926: 50S ribosome-binding GTPase
	2A	56.2747	56.2838	TraesCS2A03G0200400	DNA primase	PF03121: Herpesviridae UL52/UL70 DNA primase
	2A	56.2862	56.2884	TraesCS2A03G0200500	SNF1-related protein kinase regulatory subunit beta-1	PF16561: Glycogen recognition site of AMP-activated protein kinase; PF04739: 5'-AMP-activated protein kinase beta subunit, interaction domain
	2A	56.29	56.292	TraesCS2A03G0200600	Calmodulin	PF13499: EF-hand domain pair
	2A	56.29	56.2985	TraesCS2A03G0200700	Non-specific serine/threonine protein kinase	PF00069: Protein kinase domain; PF03822: NAF domain
	2A	56.2923	56.2942	TraesCS2A03G0200800	Dihydrofolate reductase	PF03959: Serine hydrolase (FSH1)
	2A	56.3524	56.3581	TraesCS2A03G0201000	Alpha-L-arabinofuranosidase 1	PF06964: Alpha-L-arabinofuranosidase C-terminal domain
	2A	56.3726	56.3819	TraesCS2A03G0201200	2-dehydro-3-deoxyphosphooctonate aldolase	PF00793: DAHP synthetase I family
	2A	56.6446	56.649	TraesCS2A03G0201400	RINT1-like protein	PF04437: RINT-1 / TIP-1 family
	2A	56.6523	56.6538	TraesCS2A03G0201500	Protein kinase	PF07714: Protein tyrosine kinase
	2A	56.7163	56.7174	TraesCS2A03G0201700	VQ motif-containing family protein	PF05678: VQ motif
	2A	56.7798	56.7806	TraesCS2A03G0201800	VQ motif family protein	PF05678: VQ motif
	2A	56.8069	56.808	TraesCS2A03G0202100	Arginine/serine-rich splicing factor, putative	null
	2A	56.8266	56.8293	TraesCS2A03G0202200	bZIP transcription factor (DUF630 and DUF632)	PF04783: Protein of unknown function (DUF630); PF04782: Protein of unknown function (DUF632)
	2A	56.8337	56.8387	TraesCS2A03G0202300	CAP-gly domain linker	null
	2A	56.8394	56.8405	TraesCS2A03G0202500	E3 ubiquitin-protein ligase	PF13639: Ring finger domain
	2A	57.0972	57.0994	TraesCS2A03G0203300	BZIP transcription factor	PF00170: bZIP transcription factor
	2A	57.249	57.2516	TraesCS2A03G0203600	Subtilisin-like protease	PF05922: Peptidase inhibitor I9; PF00082: Subtilase family
	2A	57.2724	57.283	TraesCS2A03G0204200	Short chain dehydrogenase/reductase	PF00106: short chain dehydrogenase
	2A	57.2741	57.2763	TraesCS2A03G0204300	Subtilisin-like protease	PF05922: Peptidase inhibitor I9; PF00082: Subtilase family
	2A	57.2773	57.2784	TraesCS2A03G0204400	Subtilisin-like protease	PF00082: Subtilase family
	2A	57.367	57.3688	TraesCS2A03G0205300	Ethylene insensitive 3	PF04873: Ethylene insensitive 3
	2A	57.4489	57.4517	TraesCS2A03G0205400	Short chain dehydrogenase/reductase	PF00106: short chain dehydrogenase
	2A	57.4599	57.4617	TraesCS2A03G0205600	Subtilisin-like protease	PF00082: Subtilase family; PF02225: PA domain
	2A	57.9862	57.9866	TraesCS2A03G0206100	Hydroxyproline-rich glycoprotein family protein	null
	2A	57.9904	57.9924	TraesCS2A03G0206200	Alpha/beta-hydrolase superfamily protein	PF00561: alpha/beta hydrolase fold
	2A	58.1422	58.1449	TraesCS2A03G0206600	Pectinesterase	PF01095: Pectinesterase
	2A	58.2935	58.3074	TraesCS2A03G0206700	Myb family transcription factor APL	null
	2A	58.3093	58.3117	TraesCS2A03G0206800	Myb family transcription factor APL	PF00249: Myb-like DNA-binding domain; PF14379: MYB-CC type transfactor, LHEQLE motif
	2A	58.4813	58.484	TraesCS2A03G0206900	WUSCHEL-related homeobox	PF00046: Homeobox domain
	2A	58.4853	58.4889	TraesCS2A03G0207000	Dof zinc finger protein	PF02701: Dof domain, zinc finger
	2A	58.6257	58.6272	TraesCS2A03G0207500	Thioredoxin, putative	PF00085: Thioredoxin
	2A	58.7107	58.7125	TraesCS2A03G0208100	NAC domain protein,	PF02365: No apical meristem (NAM) protein
	2A	58.8095	58.8111	TraesCS2A03G0208200	NAC domain protein,	PF02365: No apical meristem (NAM) protein
	2A	58.8372	58.8384	TraesCS2A03G0208400	NAC domain protein,	PF02365: No apical meristem (NAM) protein
	2A	59.163	59.1651	TraesCS2A03G0209100	NAC domain-containing protein	PF02365: No apical meristem (NAM) protein
	2A	59.3899	59.3906	TraesCS2A03G0209700	Stress responsive protein	null
	2A	59.3926	59.3947	TraesCS2A03G0209800	Ricin B-like lectin R40G2	null
	2A	59.503	59.5055	TraesCS2A03G0209900	Ricin B lectin domain-containing protein	null
	2A	59.5684	59.5703	TraesCS2A03G0210200	NAC domain protein	PF02365: No apical meristem (NAM) protein
	2A	59.6398	59.6418	TraesCS2A03G0210300	NAC domain protein	PF02365: No apical meristem (NAM) protein
	2A	59.8583	59.8631	TraesCS2A03G0210700	Apyrase-like protein	PF01150: GDA1/CD39 (nucleoside phosphatase) family
	2A	60.2358	60.2397	TraesCS2A03G0211100	Glycine-rich protein	null
	2A	60.5323	60.5365	TraesCS2A03G0211200	RNA-binding domain CCCH-type zinc finger protein	PF00642: Zinc finger C-x8-C-x5-C-x3-H type (and similar); PF00076: RNA recognition motif. (a.k.a. RRM, RBD, or RNP domain)
	2A	60.5449	60.5474	TraesCS2A03G0211300	Sorting and assembly machinery component 50 like	PF01103: Surface antigen
	2A	60.6186	60.6208	TraesCS2A03G0211600	NADH-cytochrome b5 reductase	PF00175: Oxidoreductase NAD-binding domain
	2A	60.6246	60.6308	TraesCS2A03G0211700	Cellulose synthase	PF14569: Zinc-binding RING-finger; PF03552: Cellulose synthase
	2A	60.6481	60.6496	TraesCS2A03G0211900	Heavy metal transport/detoxification superfamily protein	PF00403: Heavy-metal-associated domain
	2A	60.7816	60.7831	TraesCS2A03G0212000	Heavy metal transport/detoxification superfamily protein	null
	2A	60.7876	60.7888	TraesCS2A03G0212100	Cysteine protease	null
	2A	61.5407	61.5419	TraesCS2A03G0212700	Multidrug resistance-associated protein 2	null
	2A	61.5932	61.5935	TraesCS2A03G0213100	Serpin-like protein	PF00079: Serpin (serine protease inhibitor)
	2A	61.5938	61.599	TraesCS2A03G0213200	Hexosyltransferase	PF01501: Glycosyl transferase family 8
	2A	61.6091	61.6177	TraesCS2A03G0213300	ATP-dependent RNA helicase DeaD	PF00270: DEAD/DEAH box helicase; PF00271: Helicase conserved C-terminal domain; PF16124: RecQ zinc-binding; PF09382: RQC domain; PF00570: HRDC domain; PF14493: Helix-turn-helix domain
	2A	61.8228	61.8237	TraesCS2A03G0213400	Polyadenylate-binding protein 1-B-binding protein	null
	2A	61.8373	61.8457	TraesCS2A03G0213600	Mediator of RNA polymerase II transcription subunit 33A	null
	2A	61.8489	61.8495	TraesCS2A03G0213700	Calcium-binding family protein	PF13405: EF-hand domain; PF13499: EF-hand domain pair
	2A	62.1094	62.1124	TraesCS2A03G0214100	Folylpolyglutamate synthase	null
	2A	62.1173	62.1198	TraesCS2A03G0214200	Acid phosphatase 1	PF03767: HAD superfamily, subfamily IIIB (Acid phosphatase)
	2A	62.1245	62.1289	TraesCS2A03G0214300	Cytochrome P450 family protein, expressed	PF00067: Cytochrome P450
	2A	62.13	62.1344	TraesCS2A03G0214500	Acid phosphatase 1	PF03767: HAD superfamily, subfamily IIIB (Acid phosphatase)
	2A	62.2184	62.2231	TraesCS2A03G0214700	Receptor-like kinase	PF08263: Leucine rich repeat N-terminal domain; PF13855: Leucine rich repeat; PF00560: Leucine Rich Repeat; PF00069: Protein kinase domain
	2A	62.3703	62.3729	TraesCS2A03G0214800	Eukaryotic translation initiation factor 2 subunit beta	PF01873: Domain found in IF2B/IF5
	2A	62.4943	62.4969	TraesCS2A03G0215100	F-box domain containing protein	null
	2A	62.4988	62.5002	TraesCS2A03G0215300	Myb/SANT-like DNA-binding domain protein	PF12776: Myb/SANT-like DNA-binding domain
	2A	62.5026	62.5062	TraesCS2A03G0215400	Protein kinase	PF00069: Protein kinase domain; PF00433: Protein kinase C terminal domain
	2A	62.511	62.5139	TraesCS2A03G0215500	extra-large G-like protein, putative (DUF3133)	PF11331: Probable zinc-ribbon domain
	2A	62.5195	62.5328	TraesCS2A03G0215600	E3 ubiquitin-protein ligase SHPRH	PF00176: SNF2 family N-terminal domain; PF00271: Helicase conserved C-terminal domain
	2A	62.5368	62.539	TraesCS2A03G0215700	WRKY transcription factor	PF03106: WRKY DNA -binding domain
	2A	62.5618	62.5636	TraesCS2A03G0215800	WRKY transcription factor	PF03106: WRKY DNA -binding domain
	2A	62.6006	62.6025	TraesCS2A03G0216500	E3 ubiquitin-protein ligase SINA-like protein 4	null
	2A	62.6557	62.6567	TraesCS2A03G0216800	Expansin protein	PF03330: Lytic transglycolase; PF01357: Pollen allergen
	2A	62.6677	62.6771	TraesCS2A03G0216900	tRNA (Guanine(26)-N(2))-dimethyltransferase	PF02005: N2,N2-dimethylguanosine tRNA methyltransferase
	2A	62.6784	62.6808	TraesCS2A03G0217100	Ubiquinol-cytochrome c reductase complex 6.7 kDa protein	null
	2A	62.6816	62.6862	TraesCS2A03G0217200	Vacuolar sorting receptor family protein	PF02225: PA domain
	2A	62.6923	62.6997	TraesCS2A03G0217300	B3 domain transcription factor	PF02362: B3 DNA binding domain; PF07496: CW-type Zinc Finger
	2A	62.8053	62.8101	TraesCS2A03G0217400	Transcription factor	PF00170: bZIP transcription factor
	2A	63.0973	63.1053	TraesCS2A03G0217600	Poly (A) RNA polymerase cid14	null
	2A	63.1351	63.1463	TraesCS2A03G0217800	Alpha-galactosidase	PF16499: Alpha galactosidase A
	2A	63.1582	63.1596	TraesCS2A03G0217900	transcription repressor	PF04844: Transcriptional repressor, ovate
	2A	63.1663	63.1685	TraesCS2A03G0218000	Actin-related protein 2/3 complex subunit 5	PF04699: ARP2/3 complex 16 kDa subunit (p16-Arc)
	2A	63.2337	63.2348	TraesCS2A03G0218300	Transcription repressor ofp17	null
	2A	63.3695	63.3704	TraesCS2A03G0219000	B12D protein	PF06522: NADH-ubiquinone reductase complex 1 MLRQ subunit
	2A	63.3756	63.3811	TraesCS2A03G0219300	Thiamin pyrophosphokinase 1	PF04263: Thiamin pyrophosphokinase, catalytic domain; PF04265: Thiamin pyrophosphokinase, vitamin B1 binding domain
	2A	63.6119	63.6138	TraesCS2A03G0219600	Peroxidase	PF00141: Peroxidase
	2A	63.7626	63.7652	TraesCS2A03G0219800	WEAK movement UNDER BLUE LIGHT-like protein	PF05701: Weak chloroplast movement under blue light
	2A	63.886	63.8889	TraesCS2A03G0220000	Non-specific serine/threonine protein kinase	PF00069: Protein kinase domain; PF03822: NAF domain
	2A	63.8989	63.8994	TraesCS2A03G0220100	Non-specific serine/threonine protein kinase	PF03822: NAF domain
	2A	64.1015	64.1029	TraesCS2A03G0220200	Non-specific serine/threonine protein kinase	PF00069: Protein kinase domain; PF03822: NAF domain
	2A	64.332	64.3366	TraesCS2A03G0220500	Potassium transporter	PF02705: K+ potassium transporter
	2A	64.3639	64.3655	TraesCS2A03G0220800	Peroxidase	PF00141: Peroxidase
	2A	64.4933	64.4951	TraesCS2A03G0221600	Peroxidase	PF00141: Peroxidase
	2A	64.5169	64.5185	TraesCS2A03G0222000	AT hook motif-containing protein, putative	null
	2A	64.6474	64.6487	TraesCS2A03G0222100	Peroxidase	PF00141: Peroxidase
	2A	64.6537	64.6552	TraesCS2A03G0222200	Peroxidase	PF00141: Peroxidase
	2A	64.7061	64.7072	TraesCS2A03G0222300	Peroxidase	PF00141: Peroxidase
	2A	64.715	64.7165	TraesCS2A03G0222400	Peroxidase	PF00141: Peroxidase
	2A	64.7597	64.7635	TraesCS2A03G0222600	Heat shock 70 kDa protein	PF00012: Hsp70 protein
	2A	64.8408	64.8423	TraesCS2A03G0222900	Peroxidase	PF00141: Peroxidase
	2A	64.8509	64.8524	TraesCS2A03G0223000	Peroxidase	PF00141: Peroxidase
	2A	64.8721	64.8737	TraesCS2A03G0223100	Peroxidase	PF00141: Peroxidase
	2A	64.967	64.9682	TraesCS2A03G0223400	Peroxidase	PF00141: Peroxidase
	2A	65.0549	65.0561	TraesCS2A03G0223600	Peroxidase	PF00141: Peroxidase
QHST5	3A	516.886	516.889	TraesCS3A03G0697100	IQ domain-containing protein	PF00612: IQ calmodulin-binding motif; PF13178: Protein of unknown function (DUF4005)
	3A	517.06	517.062	TraesCS3A03G0697200	SOSS complex subunit C	PF15925: SOSS complex subunit C
	3A	517.079	517.085	TraesCS3A03G0697500	Phosphotransferase	PF00349: Hexokinase; PF03727: Hexokinase
	3A	517.588	517.592	TraesCS3A03G0698500	Receptor-like protein kinase	PF08263: Leucine rich repeat N-terminal domain; PF13855: Leucine rich repeat; PF07714: Protein tyrosine kinase
	3A	517.782	517.783	TraesCS3A03G0698900	6-phosphogluconate dehydrogenase family protein	PF03446: NAD binding domain of 6-phosphogluconate dehydrogenase; PF14833: NAD-binding of NADP-dependent 3-hydroxyisobutyrate dehydrogenase
	3A	517.794	517.8	TraesCS3A03G0699100	rRNA methyltransferase	PF08032: RNA 2'-O ribose methyltransferase substrate binding; PF00588: SpoU rRNA Methylase family
	3A	517.802	517.806	TraesCS3A03G0699200	Auxin-responsive protein	PF02309: AUX/IAA family
	3A	518.026	518.031	TraesCS3A03G0699500	Receptor protein kinase, putative	PF07714: Protein tyrosine kinase
	3A	518.16	518.165	TraesCS3A03G0699600	Glutamate carboxypeptidase 2	PF02225: PA domain; PF04389: Peptidase family M28; PF04253: Transferrin receptor-like dimerisation domain
	3A	518.275	518.28	TraesCS3A03G0699800	Glutamate carboxypeptidase 2	PF02225: PA domain; PF04389: Peptidase family M28; PF04253: Transferrin receptor-like dimerisation domain
	3A	518.335	518.338	TraesCS3A03G0699900	DUF1005 family protein (DUF1005)	PF06219: Protein of unknown function (DUF1005)
	3A	518.479	518.48	TraesCS3A03G0700200	Profilin	PF00235: Profilin
	3A	518.486	518.489	TraesCS3A03G0700300	Glucan endo-1,3-beta-glucosidase, putative	PF00332: Glycosyl hydrolases family 17; PF07983: X8 domain
	3A	518.63	518.631	TraesCS3A03G0700500	Oxidative stress 3	null
	3A	518.644	518.646	TraesCS3A03G0700600	Oxidative stress 3	null
	3A	518.645	518.651	TraesCS3A03G0700700	Endoribonuclease YbeY	PF02130: Uncharacterized protein family UPF0054; PF08282: haloacid dehalogenase-like hydrolase
	3A	518.657	518.661	TraesCS3A03G0700900	Dual specificity protein phosphatase family protein	PF00782: Dual specificity phosphatase, catalytic domain
	3A	518.663	518.67	TraesCS3A03G0701000	Mitochondrial-processing peptidase subunit alpha	PF00675: Insulinase (Peptidase family M16); PF05193: Peptidase M16 inactive domain
	3A	518.814	518.821	TraesCS3A03G0701100	ATP-dependent 6-phosphofructokinase	PF00365: Phosphofructokinase
	3A	518.82	518.826	TraesCS3A03G0701200	Clathrin interactor EPSIN 1	PF01417: ENTH domain
	3A	518.827	518.83	TraesCS3A03G0701300	Serine/threonine protein phosphatase 7 long form isogeny	PF10536: Plant mobile domain
	3A	518.938	518.94	TraesCS3A03G0701500	8-amino-7-oxononanoate synthase	PF00155: Aminotransferase class I and II
	3A	518.979	518.983	TraesCS3A03G0702000	Receptor-like kinase	PF07714: Protein tyrosine kinase
	3A	519.1	519.109	TraesCS3A03G0702200	Ubiquitin-like-specific protease 1D	PF02902: Ulp1 protease family, C-terminal catalytic domain
	3A	519.112	519.114	TraesCS3A03G0702300	nuclear fusion defective 6	null
	3A	519.497	519.501	TraesCS3A03G0702400	Pentatricopeptide repeat-containing protein	PF01535: PPR repeat; PF14432: DYW family of nucleic acid deaminases
	3A	519.501	519.506	TraesCS3A03G0702500	Farnesyl-protein transferase beta subunit	PF00432: Prenyltransferase and squalene oxidase repeat
	3A	519.512	519.513	TraesCS3A03G0702600	Werner Syndrome-like exonuclease	PF01612: 3'-5' exonuclease
	3A	519.524	519.531	TraesCS3A03G0702800	Poly [ADP-ribose] polymerase	PF00645: Poly(ADP-ribose) polymerase and DNA-Ligase Zn-finger region; PF08645: Polynucleotide kinase 3 phosphatase
	3A	519.533	519.535	TraesCS3A03G0702900	Reticulon-like protein	PF02453: Reticulon
	3A	519.555	519.556	TraesCS3A03G0703000	Ring finger protein, putative	PF13639: Ring finger domain
	3A	519.723	519.724	TraesCS3A03G0703100	Late embryogenesis abundant hydroxyproline-rich glycoprotein family, putative	PF03168: Late embryogenesis abundant protein
	3A	519.856	519.859	TraesCS3A03G0703200	Glycosyltransferase	PF00201: UDP-glucoronosyl and UDP-glucosyl transferase
	3A	519.866	519.866	TraesCS3A03G0703500	4-diphosphocytidyl-2-C-methyl-D-erythritol kinase	PF13456: Reverse transcriptase-like
	3A	519.87	519.872	TraesCS3A03G0703600	3-ketoacyl-CoA synthase	PF08392: FAE1/Type III polyketide synthase-like protein; PF08541: 3-Oxoacyl-[acyl-carrier-protein (ACP)] synthase III C terminal
	3A	519.878	519.88	TraesCS3A03G0703700	Glycosyltransferase	PF00201: UDP-glucoronosyl and UDP-glucosyl transferase
	3A	520.255	520.257	TraesCS3A03G0703800	Glycosyltransferase	PF00201: UDP-glucoronosyl and UDP-glucosyl transferase
	3A	520.353	520.355	TraesCS3A03G0704100	Glycosyltransferase	PF00201: UDP-glucoronosyl and UDP-glucosyl transferase
	3A	520.582	520.584	TraesCS3A03G0704500	Glycosyltransferase	PF00201: UDP-glucoronosyl and UDP-glucosyl transferase
	3A	520.676	520.678	TraesCS3A03G0704600	Tegument protein UL21	null
	3A	520.707	520.709	TraesCS3A03G0704900	Glycosyltransferase	PF00201: UDP-glucoronosyl and UDP-glucosyl transferase
	3A	520.721	520.739	TraesCS3A03G0705000	Myb/SANT-like DNA-binding domain protein	PF12776: Myb/SANT-like DNA-binding domain
	3A	520.75	520.759	TraesCS3A03G0705100	Respiratory burst oxidase	PF08414: Respiratory burst NADPH oxidase; PF01794: Ferric reductase like transmembrane component; PF08022: FAD-binding domain; PF08030: Ferric reductase NAD binding domain
	3A	520.775	520.777	TraesCS3A03G0705400	50S ribosomal protein L20	PF00453: Ribosomal protein L20
	3A	520.864	520.867	TraesCS3A03G0705500	WRKY family transcription factor	PF03106: WRKY DNA -binding domain
	3A	520.87	520.875	TraesCS3A03G0705600	NADPH--cytochrome P450 reductase	PF00258: Flavodoxin; PF00667: FAD binding domain; PF00175: Oxidoreductase NAD-binding domain
	3A	520.878	520.881	TraesCS3A03G0705800	BURP domain protein RD22	PF03181: BURP domain
	3A	520.894	520.897	TraesCS3A03G0706000	Caleosin	PF05042: Caleosin related protein
	3A	521.127	521.128	TraesCS3A03G0706100	Heat shock transcription factor	PF00447: HSF-type DNA-binding
	3A	521.191	521.195	TraesCS3A03G0706200	Flavin-containing monooxygenase	PF00743: Flavin-binding monooxygenase-like
	3A	521.322	521.323	TraesCS3A03G0706600	transcription repressor	PF04844: Transcriptional repressor, ovate
	3A	521.324	521.332	TraesCS3A03G0706800	GTP-binding protein	PF01926: 50S ribosome-binding GTPase
	3A	521.334	521.334	TraesCS3A03G0706900	Mitochondrial import receptor subunit TOM7-1	PF08038: TOM7 family
	3A	521.506	521.507	TraesCS3A03G0707000	RING/FYVE/PHD zinc finger superfamily protein, putative	PF12906: RING-variant domain
	3A	521.513	521.515	TraesCS3A03G0707100	Pathogen-related protein	null
	3A	521.622	521.626	TraesCS3A03G0707200	Ubiquitin domain-containing protein	PF16455: Ubiquitin-binding domain
	3A	521.913	521.92	TraesCS3A03G0707300	DNA polymerase III subunit gamma/tau	PF13177: DNA polymerase III, delta subunit; PF12169: DNA polymerase III subunits gamma and tau domain III
	3A	521.92	521.922	TraesCS3A03G0707400	Peroxisomal membrane 22 kDa (Mpv17/PMP22) family protein	PF04117: Mpv17 / PMP22 family
	3A	521.986	521.988	TraesCS3A03G0707500	WRKY transcription factor	PF03106: WRKY DNA -binding domain
	3A	522.011	522.011	TraesCS3A03G0707700	DUF1685 family protein	null
	3A	522.011	522.014	TraesCS3A03G0707800	Chaperone protein dnaJ	PF00226: DnaJ domain; PF13370: 4Fe-4S single cluster domain of Ferredoxin I
	3A	522.042	522.044	TraesCS3A03G0708100	F-box family protein	PF12937: F-box-like; PF08387: FBD
	3A	522.15	522.152	TraesCS3A03G0708200	FBD-associated F-box protein	PF00646: F-box domain; PF08387: FBD
	3A	522.152	522.153	TraesCS3A03G0708300	Subtilisin-like protease	null
	3A	522.158	522.163	TraesCS3A03G0708400	epstein-barr nuclear antigen	null
	3A	522.387	522.39	TraesCS3A03G0708700	Cysteine desulfurase	PF00266: Aminotransferase class-V
	3A	522.392	522.392	TraesCS3A03G0708800	Acyl-CoA N-acyltransferases (NAT) superfamily protein	null
	3A	522.395	522.4	TraesCS3A03G0708900	Non-specific serine/threonine protein kinase	PF00069: Protein kinase domain; PF02149: Kinase associated domain 1
QHST6	4B	64.3872	64.4056	TraesCS4B03G0149800	Vps51 vps67 family (Components of vesicular transport) protein	PF08700: Vps51/Vps67
	4B	64.4059	64.4232	TraesCS4B03G0150100	BAT2 domain-containing protein 1	null
	4B	64.4094	64.4129	TraesCS4B03G0150200	WD40 repeat-containing protein	PF00400: WD domain, G-beta repeat
	4B	64.6208	64.6214	TraesCS4B03G0150800	3-phosphoinositide-dependent protein kinase 1	null
	4B	64.6338	64.6342	TraesCS4B03G0150900	3-phosphoinositide-dependent protein kinase 1	null
	4B	65.5268	65.5272	TraesCS4B03G0151600	syntaxin of plants 43	null
	4B	65.9589	65.9592	TraesCS4B03G0152000	3-phosphoinositide-dependent protein kinase 1	null
	4B	66.0363	66.0543	TraesCS4B03G0152100	Serine/threonine-protein kinase	PF15785: Serine/threonine-protein kinase smg-1; PF00454: Phosphatidylinositol 3- and 4-kinase; PF02260: FATC domain
	4B	66.0557	66.0604	TraesCS4B03G0152200	Serine hydroxymethyltransferase	PF00464: Serine hydroxymethyltransferase
	4B	66.0629	66.0645	TraesCS4B03G0152300	NAC domain-containing protein, putative	PF02365: No apical meristem (NAM) protein
	4B	66.3162	66.3192	TraesCS4B03G0152700	WRKY transcription factor	PF10533: Plant zinc cluster domain; PF03106: WRKY DNA -binding domain
	4B	66.5294	66.5366	TraesCS4B03G0152900	p-loop containing nucleoside triphosphate hydrolases superfamily protein	PF06414: Zeta toxin
	4B	66.8352	66.844	TraesCS4B03G0153300	RNA-binding KH domain-containing protein	PF00013: KH domain
	4B	66.8477	66.8518	TraesCS4B03G0153400	Cytosolic Fe-S cluster assembly factor NBP35	PF10609: NUBPL iron-transfer P-loop NTPase
	4B	67.1142	67.1187	TraesCS4B03G0154400	Calcineurin B-like protein	PF13833: EF-hand domain pair; PF13499: EF-hand domain pair
	4B	67.198	67.2042	TraesCS4B03G0154500	Protein DETOXIFICATION	PF01554: MatE
	4B	67.2134	67.2317	TraesCS4B03G0154600	Protein DETOXIFICATION	PF01554: MatE
	4B	67.2267	67.2325	TraesCS4B03G0154700	Protein DA1-related 1	PF00412: LIM domain; PF12315: Protein DA1
	4B	67.7289	67.7303	TraesCS4B03G0155100	Dormancy-associated protein/auxin-repressed protein	PF05564: Dormancy/auxin associated protein
	4B	67.8107	67.8137	TraesCS4B03G0155200	interferon-activable protein	null
	4B	67.8142	67.8162	TraesCS4B03G0155300	Type I inositol-1,4,5-trisphosphate 5-phosphatase	PF03372: Endonuclease/Exonuclease/phosphatase family
	4B	67.8195	67.8197	TraesCS4B03G0155400	Mitochondrial import receptor subunit TOM6-like protein	null
	4B	67.887	67.8888	TraesCS4B03G0155500	UDP-glycosyltransferase	PF00201: UDP-glucoronosyl and UDP-glucosyl transferase
	4B	67.8973	67.9109	TraesCS4B03G0155600	RING/U-box superfamily protein	PF01485: IBR domain, a half RING-finger domain
	4B	67.9127	67.9189	TraesCS4B03G0155700	WD40 repeat-like protein	PF00400: WD domain, G-beta repeat; PF08149: BING4CT (NUC141) domain
	4B	67.9208	67.9217	TraesCS4B03G0155800	CCR4-NOT transcription complex subunit 7	PF04857: CAF1 family ribonuclease
	4B	68.7539	68.7548	TraesCS4B03G0157500	CCR4-NOT transcription complex subunit 7	PF04857: CAF1 family ribonuclease
	4B	69.0531	69.0585	TraesCS4B03G0157900	Acetyltransferase component of pyruvate dehydrogenase complex	PF00364: Biotin-requiring enzyme; PF00198: 2-oxoacid dehydrogenases acyltransferase (catalytic domain)
	4B	69.0951	69.0984	TraesCS4B03G0158200	DNA-directed RNA polymerase III subunit RPC4	PF05132: RNA polymerase III RPC4
	4B	69.2121	69.2153	TraesCS4B03G0158500	Pyruvate dehydrogenase E1 component alpha subunit	PF00676: Dehydrogenase E1 component
	4B	69.2665	69.2691	TraesCS4B03G0158700	DNA-directed RNA polymerase III subunit RPC4	PF05132: RNA polymerase III RPC4
	4B	69.281	69.2872	TraesCS4B03G0158900	RING/U-box superfamily protein	PF01485: IBR domain, a half RING-finger domain
	4B	69.5725	69.5761	TraesCS4B03G0159000	RING/U-box superfamily protein	PF01485: IBR domain, a half RING-finger domain
	4B	69.5787	69.5804	TraesCS4B03G0159100	Metacaspase-1	PF06943: LSD1 zinc finger; PF00656: Caspase domain
	4B	69.9054	69.9181	TraesCS4B03G0160200	Exocyst complex component SEC3A	PF15277: Exocyst complex component SEC3 N-terminal PIP2 binding PH; PF09763: Exocyst complex component Sec3
	4B	70.2009	70.2028	TraesCS4B03G0161400	WD40-repeat protein	PF00400: WD domain, G-beta repeat
	4B	70.4562	70.4582	TraesCS4B03G0161800	WD40-repeat protein	PF00400: WD domain, G-beta repeat
	4B	70.6444	70.646	TraesCS4B03G0161900	WD40-repeat protein	PF00400: WD domain, G-beta repeat
	4B	70.8676	70.8695	TraesCS4B03G0162200	NAC domain protein,	PF02365: No apical meristem (NAM) protein
	4B	70.9476	70.954	TraesCS4B03G0162300	Myb family transcription factor-like protein	PF00249: Myb-like DNA-binding domain
	4B	71.1851	71.1855	TraesCS4B03G0162700	caspase-6 protein	null
	4B	71.189	71.1909	TraesCS4B03G0162800	B3 domain-containing protein	PF02362: B3 DNA binding domain
	4B	71.1929	71.1953	TraesCS4B03G0162900	B3 domain-containing protein	PF02362: B3 DNA binding domain
	4B	71.211	71.2154	TraesCS4B03G0163000	B3 domain-containing protein	PF02362: B3 DNA binding domain
	4B	71.2186	71.219	TraesCS4B03G0163100	Peptide methionine sulfoxide reductase MsrA	null
	4B	71.4518	71.4563	TraesCS4B03G0163200	B3 domain-containing protein	PF02362: B3 DNA binding domain
	4B	71.4943	71.4998	TraesCS4B03G0163300	B3 domain-containing protein	PF02362: B3 DNA binding domain
	4B	71.745	71.7453	TraesCS4B03G0163600	P-hydroxybenzoic acid efflux pump subunit	null
	4B	71.7599	71.7639	TraesCS4B03G0163700	B3 domain-containing protein	PF02362: B3 DNA binding domain
	4B	71.815	71.8154	TraesCS4B03G0163900	APO RNA-binding protein (DUF794)	null
	4B	71.9833	71.9882	TraesCS4B03G0164200	B3 domain-containing protein	PF02362: B3 DNA binding domain
	4B	72.0472	72.0476	TraesCS4B03G0164400	Calcium-binding protein 2	null
	4B	72.2541	72.2562	TraesCS4B03G0164900	FLOWERING LOCUS T protein, putative	PF01161: Phosphatidylethanolamine-binding protein
	4B	72.3958	72.4035	TraesCS4B03G0165200	UBX domain containing protein, expressed	PF00789: UBX domain
	4B	72.4039	72.4113	TraesCS4B03G0165300	Histidine triad nucleotide-binding protein	PF01230: HIT domain
	4B	72.4579	72.4627	TraesCS4B03G0165500	Beta-xylosidase, putative	PF00933: Glycosyl hydrolase family 3 N terminal domain; PF01915: Glycosyl hydrolase family 3 C-terminal domain; PF14310: Fibronectin type III-like domain
	4B	72.4632	72.4665	TraesCS4B03G0165600	Thioredoxin-like protein 4B	PF02966: Mitosis protein DIM1
	4B	72.5119	72.5137	TraesCS4B03G0165800	Amino acid transporter family protein, putative	PF01490: Transmembrane amino acid transporter protein
	4B	72.9682	72.9699	TraesCS4B03G0166200	Phospholipase a1-chloroplastic-like	PF01764: Lipase (class 3)
	4B	73.1326	73.1339	TraesCS4B03G0166600	Phospholipase a1-chloroplastic-like	PF01764: Lipase (class 3)
	4B	73.3284	73.3324	TraesCS4B03G0166800	Haloacid dehalogenase-like hydrolase family protein	PF13419: Haloacid dehalogenase-like hydrolase
	4B	73.6258	73.6298	TraesCS4B03G0166900	Receptor-like kinase	PF08263: Leucine rich repeat N-terminal domain; PF13855: Leucine rich repeat; PF00560: Leucine Rich Repeat; PF00069: Protein kinase domain
	4B	73.6424	73.6473	TraesCS4B03G0167100	Cycloeucalenol cycloisomerase	null
	4B	73.6509	73.6518	TraesCS4B03G0167200	Thioredoxin	PF00085: Thioredoxin
	4B	73.7993	73.8011	TraesCS4B03G0168000	O-methyltransferase	PF08100: Dimerisation domain; PF00891: O-methyltransferase
	4B	74.0717	74.0731	TraesCS4B03G0168200	O-methyltransferase family protein, expressed	PF08100: Dimerisation domain; PF00891: O-methyltransferase
	4B	74.3156	74.3178	TraesCS4B03G0168800	T-box transcription factor, putative (DUF863)	null
	4B	74.4105	74.415	TraesCS4B03G0169000	WD repeat protein-like	PF00400: WD domain, G-beta repeat
	4B	74.415	74.4218	TraesCS4B03G0169100	Protein kinase	PF13855: Leucine rich repeat; PF00069: Protein kinase domain
	4B	74.651	74.6641	TraesCS4B03G0169300	ATP-dependent RNA helicase, putative	PF00270: DEAD/DEAH box helicase; PF00271: Helicase conserved C-terminal domain; PF04408: Helicase associated domain (HA2); PF07717: Oligonucleotide/oligosaccharide-binding (OB)-fold
	4B	74.6658	74.6697	TraesCS4B03G0169400	Exosome complex component	PF01138: 3' exoribonuclease family, domain 1; PF03725: 3' exoribonuclease family, domain 2
	4B	74.6699	74.6725	TraesCS4B03G0169500	Dolichol phosphate-mannose biosynthesis regulatory protein	PF07297: Dolichol phosphate-mannose biosynthesis regulatory protein (DPM2)
	4B	74.8236	74.8243	TraesCS4B03G0169800	tapetum determinant 1	null
	4B	75.2365	75.2395	TraesCS4B03G0170700	4-coumarate-CoA ligase	PF00501: AMP-binding enzyme; PF13193: AMP-binding enzyme C-terminal domain
	4B	75.7204	75.73	TraesCS4B03G0171200	4-coumarate:CoA ligase-like protein	PF00501: AMP-binding enzyme; PF13193: AMP-binding enzyme C-terminal domain
	4B	75.901	75.9077	TraesCS4B03G0171800	4-coumarate--CoA ligase like	PF00501: AMP-binding enzyme; PF13193: AMP-binding enzyme C-terminal domain
	4B	75.9686	75.9702	TraesCS4B03G0172300	Cysteine proteinase	PF08246: Cathepsin propeptide inhibitor domain (I29); PF00112: Papain family cysteine protease
	4B	76.1692	76.1711	TraesCS4B03G0172500	Adenine/guanine permease	PF00860: Permease family
	4B	76.2163	76.2189	TraesCS4B03G0172600	Remorin	PF03763: Remorin, C-terminal region
	4B	76.3559	76.3564	TraesCS4B03G0173000	Acetyl-coenzyme A carboxylase carboxyl transferase subunit beta, chloroplastic	PF02902: Ulp1 protease family, C-terminal catalytic domain
	4B	76.365	76.3692	TraesCS4B03G0173500	Pentatricopeptide repeat-containing protein	PF01535: PPR repeat; PF13041: PPR repeat family; PF12854: PPR repeat; PF17177: Pentacotripeptide-repeat region of PROPR
	4B	76.5366	76.5383	TraesCS4B03G0173600	Presenilin	PF01080: Presenilin
	4B	76.5391	76.5409	TraesCS4B03G0173700	Zinc finger protein, putative	PF13912: C2H2-type zinc finger
	4B	76.5468	76.5513	TraesCS4B03G0173800	tRNA(His) guanylyltransferase	PF04446: tRNAHis guanylyltransferase; PF14413: Thg1 C terminal domain
	4B	76.6734	76.6753	TraesCS4B03G0174000	UDP-glucose 6-dehydrogenase	PF03721: UDP-glucose/GDP-mannose dehydrogenase family, NAD binding domain; PF00984: UDP-glucose/GDP-mannose dehydrogenase family, central domain; PF03720: UDP-glucose/GDP-mannose dehydrogenase family, UDP binding domain
	4B	76.9916	76.9938	TraesCS4B03G0174200	Transcriptional adapter 1	PF12767: Transcriptional regulator of RNA polII, SAGA, subunit
	4B	77.3137	77.314	TraesCS4B03G0174600	Pyridoxine/pyridoxamine 5'-phosphate oxidase	null
	4B	77.3351	77.3362	TraesCS4B03G0175100	A-kinase anchor protein 9, putative isoform 3	null
	4B	77.3363	77.3425	TraesCS4B03G0175200	myosin-2 heavy chain-like protein	null
	4B	77.5011	77.5042	TraesCS4B03G0176100	Subtilisin-like protease	PF05922: Peptidase inhibitor I9; PF00082: Subtilase family; PF02225: PA domain
	4B	77.7279	77.7319	TraesCS4B03G0176400	RING/U-box superfamily protein, putative	PF13639: Ring finger domain
	4B	77.7402	77.7427	TraesCS4B03G0176600	glutamyl-tRNA (Gln) amidotransferase subunit A (DUF620)	PF04788: Protein of unknown function (DUF620)
	4B	77.9655	77.9665	TraesCS4B03G0176800	Gibberellin-regulated protein 1	PF02704: Gibberellin regulated protein
	4B	78.0944	78.0976	TraesCS4B03G0177000	Metal transporter	PF01566: Natural resistance-associated macrophage protein
	4B	78.2585	78.2639	TraesCS4B03G0177400	MAR-binding filament-like protein	PF05542: Protein of unknown function (DUF760)
	4B	78.575	78.5772	TraesCS4B03G0177500	Cyclin	PF00134: Cyclin, N-terminal domain; PF02984: Cyclin, C-terminal domain
	4B	78.5864	78.5874	TraesCS4B03G0177600	Zinc finger-like protein	null
	4B	78.7287	78.7293	TraesCS4B03G0178500	RNA binding protein	null
	4B	78.7828	78.7866	TraesCS4B03G0178700	Fumarylacetoacetate hydrolase, putative	PF01557: Fumarylacetoacetate (FAA) hydrolase family
	4B	78.8028	78.8043	TraesCS4B03G0178900	Ethylene-responsive transcription factor	PF00847: AP2 domain
	4B	78.8241	78.826	TraesCS4B03G0179000	LOB domain-containing protein, putative	PF03195: Protein of unknown function DUF260
	4B	79.089	79.095	TraesCS4B03G0179100	BTB/POZ domain-containing protein	PF00651: BTB/POZ domain; PF03000: NPH3 family
	4B	79.6093	79.6105	TraesCS4B03G0179200	Zinc finger protein, putative	PF13912: C2H2-type zinc finger
	4B	79.6665	79.6682	TraesCS4B03G0179300	Serpin family protein	PF00079: Serpin (serine protease inhibitor)
	4B	79.8563	79.8591	TraesCS4B03G0179400	Serpin family protein	PF00079: Serpin (serine protease inhibitor)
	4B	79.8595	79.8624	TraesCS4B03G0179500	Kinase family protein	PF00069: Protein kinase domain
	4B	80.0406	80.0451	TraesCS4B03G0179800	Oxidoreductase, aldo/keto reductase family protein, expressed	PF00248: Aldo/keto reductase family
	4B	80.3434	80.3448	TraesCS4B03G0181200	UDP-N-acetylmuramate--L-alanine ligase	null
	4B	80.5509	80.5544	TraesCS4B03G0181400	Oxidoreductase, aldo/keto reductase family protein, expressed	PF00248: Aldo/keto reductase family
	4B	80.5545	80.5569	TraesCS4B03G0181500	Protein OSB1, mitochondrial	null
	4B	80.6534	80.6552	TraesCS4B03G0181800	Protease HtpX	null
	4B	80.6895	80.6936	TraesCS4B03G0182700	LOB domain family protein	PF03195: Protein of unknown function DUF260
	4B	80.7004	80.7037	TraesCS4B03G0182800	50S ribosomal protein L25	PF01386: Ribosomal L25p family; PF14693: Ribosomal protein TL5, C-terminal domain
	4B	80.704	80.7054	TraesCS4B03G0182900	F-box domain containing protein	PF00646: F-box domain
	4B	81.0528	81.0587	TraesCS4B03G0183000	DNA polymerase IV	PF00817: impB/mucB/samB family; PF11799: impB/mucB/samB family C-terminal domain
	4B	81.059	81.0704	TraesCS4B03G0183100	Calcium-transporting ATPase	PF00690: Cation transporter/ATPase, N-terminus; PF00122: E1-E2 ATPase; PF13246: Cation transport ATPase (P-type); PF08282: haloacid dehalogenase-like hydrolase; PF00689: Cation transporting ATPase, C-terminus
	4B	81.0641	81.0691	TraesCS4B03G0183200	Condensin-2 complex subunit G2	PF12422: Condensin II non structural maintenance of chromosomes subunit
	4B	81.5206	81.523	TraesCS4B03G0183600	Cyclin family protein	PF00134: Cyclin, N-terminal domain; PF02984: Cyclin, C-terminal domain
	4B	81.5233	81.5234	TraesCS4B03G0183700	Photosystem II reaction center protein K	PF02533: Photosystem II 4 kDa reaction centre component
	4B	81.6385	81.6403	TraesCS4B03G0183800	basic helix-loop-helix (bHLH) DNA-binding superfamily protein	PF00010: Helix-loop-helix DNA-binding domain
	4B	81.6451	81.6498	TraesCS4B03G0183900	N-acetyl-gamma-glutamyl-phosphate reductase	PF01118: Semialdehyde dehydrogenase, NAD binding domain; PF02774: Semialdehyde dehydrogenase, dimerisation domain
	4B	81.6539	81.6558	TraesCS4B03G0184000	Mitochondrial transcription termination factor family protein	PF02536: mTERF
	4B	81.6574	81.6593	TraesCS4B03G0184100	E3 ubiquitin-protein ligase SINA-like 10	null
	4B	81.6964	81.6969	TraesCS4B03G0184400	Glutamine dumper, putative	null
	4B	81.8513	81.8531	TraesCS4B03G0184500	2-oxoglutarate (2OG) and Fe(II)-dependent oxygenase superfamily protein	PF14226: non-haem dioxygenase in morphine synthesis N-terminal; PF03171: 2OG-Fe(II) oxygenase superfamily
	4B	81.8616	81.8621	TraesCS4B03G0184600	Protein kinase superfamily protein	null
	4B	82.6348	82.6359	TraesCS4B03G0185000	Glutathione S-transferase	null
	4B	82.767	82.7681	TraesCS4B03G0185100	Dof zinc finger protein	PF02701: Dof domain, zinc finger
	4B	83.026	83.0295	TraesCS4B03G0185200	B3 domain-containing protein	PF02362: B3 DNA binding domain
	4B	83.5836	83.5869	TraesCS4B03G0185600	B3 domain-containing protein	PF02362: B3 DNA binding domain
	4B	83.6128	83.6154	TraesCS4B03G0185700	B3 domain-containing protein	PF02362: B3 DNA binding domain
	4B	83.6207	83.6223	TraesCS4B03G0185800	B3 domain-containing protein	PF02362: B3 DNA binding domain
	4B	83.6798	83.6804	TraesCS4B03G0185900	DNA topoisomerase	null
	4B	83.6993	83.7008	TraesCS4B03G0186000	DUF1685 family protein	PF07939: Protein of unknown function (DUF1685)
	4B	84.0108	84.0166	TraesCS4B03G0186400	ATP-dependent (S)-NAD(P)H-hydrate dehydratase	PF01256: Carbohydrate kinase
	4B	84.2247	84.2281	TraesCS4B03G0187000	ATP synthase subunit beta	null
	4B	84.2287	84.2322	TraesCS4B03G0187100	Sacsin	null
	4B	84.3828	84.386	TraesCS4B03G0187200	Pre-mRNA-processing protein 40A	PF00397: WW domain
	4B	84.388	84.3898	TraesCS4B03G0187300	40S ribosomal protein S27	PF01667: Ribosomal protein S27
	4B	84.3936	84.4061	TraesCS4B03G0187400	Exocyst complex component SEC3A	PF15277: Exocyst complex component SEC3 N-terminal PIP2 binding PH; PF09763: Exocyst complex component Sec3
	4B	85.0063	85.0074	TraesCS4B03G0187600	F-box protein At5g41720	null
	4B	85.0114	85.0157	TraesCS4B03G0187800	ATP-dependent Clp protease ATP-binding subunit	PF00004: ATPase family associated with various cellular activities (AAA); PF07724: AAA domain (Cdc48 subfamily); PF10431: C-terminal, D2-small domain, of ClpB protein
	4B	85.0226	85.0287	TraesCS4B03G0188000	Chloroplast ATP-dependent Clp protease chaperone protein	PF02861: Clp amino terminal domain, pathogenicity island component; PF00004: ATPase family associated with various cellular activities (AAA); PF02151: UvrB/uvrC motif; PF07724: AAA domain (Cdc48 subfamily); PF10431: C-terminal, D2-small domain, of ClpB protein
	4B	85.0249	85.0357	TraesCS4B03G0188100	Endonuclease III homolog	PF00730: HhH-GPD superfamily base excision DNA repair protein; PF00633: Helix-hairpin-helix motif
	4B	85.0375	85.0413	TraesCS4B03G0188200	Eukaryotic translation initiation factor 3 subunit B	PF00076: RNA recognition motif. (a.k.a. RRM, RBD, or RNP domain); PF08662: Eukaryotic translation initiation factor eIF2A
	4B	85.177	85.1837	TraesCS4B03G0188400	UPF0454 protein C12orf49	PF10218: Uncharacterized conserved protein (DUF2054)
	4B	85.1828	85.1836	TraesCS4B03G0188500	Tetrapyrrole-binding protein, chloroplastic	PF05419: GUN4-like
	4B	85.2965	85.2988	TraesCS4B03G0188800	NAD(P)H dehydrogenase subunit 48	null
	4B	85.3248	85.3289	TraesCS4B03G0189000	Receptor-kinase, putative	PF08263: Leucine rich repeat N-terminal domain; PF13855: Leucine rich repeat; PF00069: Protein kinase domain
	4B	85.3297	85.3341	TraesCS4B03G0189100	Diphthamide biosynthesis protein	PF01866: Putative diphthamide synthesis protein
	4B	85.4308	85.4375	TraesCS4B03G0189300	RNA-binding ASCH domain protein	PF04266: ASCH domain
	4B	85.4374	85.4432	TraesCS4B03G0189400	Dehydrogenase/reductase SDR family member	PF00106: short chain dehydrogenase
	4B	85.5189	85.5222	TraesCS4B03G0189500	DUF936 family protein	PF06075: Plant protein of unknown function (DUF936)
	4B	85.6154	85.6199	TraesCS4B03G0189600	Protein ApaG	PF04379: ApaG domain
	4B	85.6227	85.6235	TraesCS4B03G0189700	Protein MIZU-KUSSEI 1	PF04759: Protein of unknown function, DUF617
	4B	85.6796	85.6839	TraesCS4B03G0189800	BSD domain containing protein, expressed	PF03909: BSD domain
	4B	85.9318	85.9326	TraesCS4B03G0190000	DEAD box RNA helicase (RH3)	null
	4B	85.9474	85.9489	TraesCS4B03G0190400	Aspartic proteinase nepenthesin-1	PF14543: Xylanase inhibitor N-terminal; PF14541: Xylanase inhibitor C-terminal
	4B	86.0654	86.0714	TraesCS4B03G0190600	Homeobox leucine zipper protein	PF00046: Homeobox domain; PF01852: START domain
	4B	86.1444	86.1481	TraesCS4B03G0190700	COBRA-like protein	PF04833: COBRA-like protein
	4B	86.1525	86.158	TraesCS4B03G0191100	ER membrane protein complex subunit 10	null
	4B	88.3691	88.3717	TraesCS4B03G0192100	3-deoxy-manno-octulosonate cytidylyltransferase	PF12274: Protein of unknown function (DUF3615)
	4B	88.5855	88.5902	TraesCS4B03G0192200	Transmembrane protein, putative	null
	4B	88.6982	88.7044	TraesCS4B03G0193000	Plant regulator RWP-RK family protein	PF02042: RWP-RK domain; PF00564: PB1 domain
	4B	88.7048	88.7085	TraesCS4B03G0193100	F-box/LRR protein	PF13516: Leucine Rich repeat
	4B	88.9324	88.934	TraesCS4B03G0193500	Calcineurin-like metallo-phosphoesterase superfamily protein	PF00149: Calcineurin-like phosphoesterase
	4B	88.977	88.983	TraesCS4B03G0193800	Subtilisin-like protease	PF00082: Subtilase family
	4B	89.0532	89.0561	TraesCS4B03G0194000	RNA polymerase sigma factor RpoD	PF05811: Eukaryotic protein of unknown function (DUF842)
	4B	89.0563	89.0583	TraesCS4B03G0194100	Pentatricopeptide repeat-containing protein	PF01535: PPR repeat
	4B	89.0596	89.0673	TraesCS4B03G0194200	Protein transport protein SEC23	PF04810: Sec23/Sec24 zinc finger; PF04811: Sec23/Sec24 trunk domain; PF08033: Sec23/Sec24 beta-sandwich domain; PF04815: Sec23/Sec24 helical domain; PF00626: Gelsolin repeat
	4B	89.0694	89.0733	TraesCS4B03G0194400	Acetolactate synthase small subunit	PF13710: ACT domain; PF10369: Small subunit of acetolactate synthase
	4B	89.077	89.079	TraesCS4B03G0194500	transmembrane protein, putative (DUF594)	PF13968: Domain of unknown function (DUF4220); PF04578: Protein of unknown function, DUF594
	4B	89.0865	89.0893	TraesCS4B03G0194600	NADP-dependent alkenal double bond reductase	PF16884: N-terminal domain of oxidoreductase; PF00107: Zinc-binding dehydrogenase
	4B	89.1253	89.1265	TraesCS4B03G0194700	Kinase-like	PF00069: Protein kinase domain
	4B	89.1335	89.1369	TraesCS4B03G0194800	Receptor-like kinase	PF08263: Leucine rich repeat N-terminal domain; PF13516: Leucine Rich repeat; PF13855: Leucine rich repeat; PF07714: Protein tyrosine kinase
	4B	89.353	89.3549	TraesCS4B03G0194900	Pectin lyase-like superfamily protein	PF00295: Glycosyl hydrolases family 28
	4B	89.4532	89.455	TraesCS4B03G0195100	Pectin lyase-like superfamily protein	PF00295: Glycosyl hydrolases family 28
	4B	89.62	89.6215	TraesCS4B03G0195400	WAT1-related protein	PF00892: EamA-like transporter family
	4B	89.7389	89.7404	TraesCS4B03G0196000	F-box family protein	PF00646: F-box domain
	4B	89.979	89.9936	TraesCS4B03G0196200	Transducin/WD40 repeat-like superfamily protein, putative	PF12657: Transcription factor IIIC subunit delta N-term; PF00400: WD domain, G-beta repeat
	4B	90.3751	90.3871	TraesCS4B03G0196300	La protein homolog	PF07145: Ataxin-2 C-terminal region; PF05383: La domain
	4B	90.3915	90.3939	TraesCS4B03G0196400	UDP-N-acetylglucosamine--N-acetylmuramyl-(pentapeptide) pyrophosphoryl-undecaprenol N-acetylglucosamine transferase	null
	4B	90.3946	90.3993	TraesCS4B03G0196500	Ribosomal large subunit pseudouridine synthase D	PF01479: S4 domain; PF01728: FtsJ-like methyltransferase
	4B	90.6609	90.6622	TraesCS4B03G0196900	Argos-like protein	null
	4B	90.667	90.6718	TraesCS4B03G0197000	Ankyrin repeat protein SKIP35	null
	4B	90.7862	90.7926	TraesCS4B03G0197200	Serine protease	PF13365: Trypsin-like peptidase domain; PF13180: PDZ domain
	4B	91.1288	91.1318	TraesCS4B03G0197700	F-box/kelch-repeat protein	PF00646: F-box domain; PF01344: Kelch motif
	4B	91.2563	91.2567	TraesCS4B03G0198000	Nuclear factor 7, brain	null
	4B	91.3771	91.3791	TraesCS4B03G0198300	F-box/kelch-repeat protein	PF00646: F-box domain; PF01344: Kelch motif
	4B	91.3802	91.3817	TraesCS4B03G0198400	GRF zinc finger family protein, expressed	null
	4B	91.9722	91.975	TraesCS4B03G0199100	Heparan-alpha-glucosaminide N-acetyltransferase	PF07786: Protein of unknown function (DUF1624)
	4B	92.0255	92.0285	TraesCS4B03G0199300	PCTP-like protein	PF01852: START domain
	4B	92.3061	92.3149	TraesCS4B03G0199500	PHD finger alfin-like protein	PF12165: Alfin; PF00628: PHD-finger
	4B	92.3229	92.3243	TraesCS4B03G0199800	ENTH/ANTH/VHS superfamily protein	PF07651: ANTH domain
	4B	92.3961	92.4068	TraesCS4B03G0200200	DNA-(apurinic or apyrimidinic site) lyase	PF03372: Endonuclease/Exonuclease/phosphatase family
	4B	92.4077	92.4254	TraesCS4B03G0200600	ABC transporter, putative	PF00664: ABC transporter transmembrane region; PF00005: ABC transporter
	4B	92.4735	92.4857	TraesCS4B03G0201100	Serine carboxypeptidase family protein, expressed	PF00450: Serine carboxypeptidase
	4B	92.5212	92.5246	TraesCS4B03G0201200	Protein phosphatase 2c, putative	PF00481: Protein phosphatase 2C
	4B	92.5357	92.5477	TraesCS4B03G0201300	Non-lysosomal glucosylceramidase	PF12215: beta-glucosidase 2, glycosyl-hydrolase family 116 N-term; PF04685: Glycosyl-hydrolase family 116, catalytic region
	4B	92.9453	92.9459	TraesCS4B03G0201800	ethylene-responsive transcription factor	PF00847: AP2 domain
	4B	93.4716	93.4754	TraesCS4B03G0202400	Chlorophyll a/b binding protein domain-containing protein	PF13806: Rieske-like [2Fe-2S] domain
	4B	93.5144	93.5196	TraesCS4B03G0202500	Protein kinase family protein	PF00069: Protein kinase domain
	4B	93.5205	93.5218	TraesCS4B03G0202600	Glucuronoxylan 4-O-methyltransferase	PF04669: Polysaccharide biosynthesis
	4B	93.7245	93.7319	TraesCS4B03G0202900	carboxyl-terminal peptidase, putative (DUF239)	PF03080: Domain of unknown function (DUF239)
	4B	93.735	93.742	TraesCS4B03G0203000	Glycine-rich protein	null
	4B	93.7423	93.7441	TraesCS4B03G0203200	Chlorophyll a-b binding protein, chloroplastic	PF00504: Chlorophyll A-B binding protein
	4B	93.9057	93.9069	TraesCS4B03G0204000	Zinc finger-homeodomain protein 1	PF04770: ZF-HD protein dimerisation region
	4B	94.1969	94.1978	TraesCS4B03G0204300	Heat-shock protein, putative	PF00011: Hsp20/alpha crystallin family
	4B	94.34	94.3412	TraesCS4B03G0204400	lysine ketoglutarate reductase trans-splicing-like protein, putative (DUF707)	PF05212: Protein of unknown function (DUF707)
	4B	94.3413	94.3515	TraesCS4B03G0204500	DNA polymerase III subunit	PF13177: DNA polymerase III, delta subunit; PF12169: DNA polymerase III subunits gamma and tau domain III
	4B	94.761	94.7665	TraesCS4B03G0204800	GTPase Der	PF01926: 50S ribosome-binding GTPase; PF14714: KH-domain-like of EngA bacterial GTPase enzymes, C-terminal
	4B	95.473	95.4736	TraesCS4B03G0205300	DUF538 family protein, putative (Protein of unknown function, DUF538)	PF04398: Protein of unknown function, DUF538
	4B	95.542	95.5447	TraesCS4B03G0205700	ATP-dependent Clp protease ATP-binding subunit	PF00004: ATPase family associated with various cellular activities (AAA); PF07724: AAA domain (Cdc48 subfamily); PF10431: C-terminal, D2-small domain, of ClpB protein
	4B	95.5649	95.5659	TraesCS4B03G0206300	BPS1-like protein (DUF793)	PF03087: Arabidopsis protein of unknown function
	4B	95.6612	95.6763	TraesCS4B03G0206500	CCR4-NOT transcription complex subunit 11	PF10155: Uncharacterized conserved protein (DUF2363)
	4B	95.9576	95.9591	TraesCS4B03G0206800	Gibberellin receptor GID1a	PF07859: alpha/beta hydrolase fold
	4B	96.2994	96.3028	TraesCS4B03G0207100	PHD finger protein	PF00628: PHD-finger
	4B	96.4183	96.423	TraesCS4B03G0207400	Protein NRT1/ PTR FAMILY 1.2	PF00854: POT family
	4B	96.7336	96.734	TraesCS4B03G0207800	VQ motif-containing protein	PF05678: VQ motif
	4B	96.7404	96.7437	TraesCS4B03G0207900	Phospholipase D LgRec1	PF03009: Glycerophosphoryl diester phosphodiesterase family
	4B	96.7711	96.7771	TraesCS4B03G0208000	Sucrose-phosphate synthase	PF13579: Glycosyl transferase 4-like domain; PF00534: Glycosyl transferases group 1; PF05116: Sucrose-6F-phosphate phosphohydrolase
	4B	97.0998	97.1011	TraesCS4B03G0208100	Gibberellin receptor GID1A	PF07859: alpha/beta hydrolase fold
	4B	97.1844	97.1851	TraesCS4B03G0208200	RING/U-box superfamily protein, putative	PF13639: Ring finger domain
	4B	97.2067	97.2128	TraesCS4B03G0208400	Non-specific serine/threonine protein kinase	PF08263: Leucine rich repeat N-terminal domain; PF13855: Leucine rich repeat; PF00069: Protein kinase domain
	4B	97.7588	97.7646	TraesCS4B03G0208600	Receptor protein kinase, putative	PF08263: Leucine rich repeat N-terminal domain; PF13516: Leucine Rich repeat; PF00560: Leucine Rich Repeat; PF13855: Leucine rich repeat; PF00069: Protein kinase domain
	4B	97.7857	97.788	TraesCS4B03G0209000	NBS-LRR disease resistance protein, putative, expressed	PF00931: NB-ARC domain
	4B	97.8196	97.8205	TraesCS4B03G0209200	ATP synthase subunit b	null
	4B	97.9462	97.9473	TraesCS4B03G0209500	Rpr4901.2	null
	4B	98.0632	98.066	TraesCS4B03G0209600	NBS-LRR disease resistance protein, putative, expressed	PF00931: NB-ARC domain
	4B	98.0679	98.0732	TraesCS4B03G0209700	Coatomer subunit beta'-1	PF00400: WD domain, G-beta repeat
	4B	98.1003	98.1031	TraesCS4B03G0210400	Protein kinase family protein	PF00069: Protein kinase domain
	4B	98.1986	98.2009	TraesCS4B03G0210500	40S ribosomal protein S23-2	null
	4B	98.2075	98.2118	TraesCS4B03G0210800	Receptor-like protein kinase	PF00069: Protein kinase domain
	4B	98.3081	98.311	TraesCS4B03G0211200	receptor kinase 1	PF00069: Protein kinase domain
	4B	98.335	98.3409	TraesCS4B03G0211500	Disease resistance protein RPM1	PF00931: NB-ARC domain
	4B	98.3567	98.3612	TraesCS4B03G0211800	receptor kinase 1	PF00069: Protein kinase domain
	4B	98.3615	98.3622	TraesCS4B03G0212000	Late embryogenesis abundant protein	null
	4B	98.3641	98.3664	TraesCS4B03G0212100	receptor kinase 1	PF00069: Protein kinase domain
	4B	98.437	98.4383	TraesCS4B03G0212400	Serpin	PF00079: Serpin (serine protease inhibitor)
	4B	98.6512	98.6544	TraesCS4B03G0212800	NBS-LRR disease resistance protein family-1	PF00931: NB-ARC domain
	4B	98.6592	98.666	TraesCS4B03G0212900	protein kinase family protein	PF00931: NB-ARC domain; PF00069: Protein kinase domain
	4B	98.7081	98.7086	TraesCS4B03G0213500	Beta-1,3-N-Acetylglucosaminyltransferase family protein, putative	null
	4B	98.8449	98.8463	TraesCS4B03G0213600	HECT ubiquitin protein ligase family protein KAK	PF07762: Protein of unknown function (DUF1618)
	4B	98.847	98.8516	TraesCS4B03G0213700	Neutral/alkaline invertase	PF12899: Alkaline and neutral invertase
	4B	99.1731	99.1802	TraesCS4B03G0213900	RING-finger E3 ubiquitin ligase, putative	PF13639: Ring finger domain
	4B	99.2572	99.2589	TraesCS4B03G0214100	Transcription factor, putative	PF03634: TCP family transcription factor
	4B	99.4287	99.429	TraesCS4B03G0214200	G-type lectin S-receptor-like Serine/Threonine-kinase	PF13456: Reverse transcriptase-like
	4B	99.616	99.6176	TraesCS4B03G0214400	Serpin	PF00079: Serpin (serine protease inhibitor)
	4B	99.6221	99.6243	TraesCS4B03G0214500	B3 domain-containing protein	PF02362: B3 DNA binding domain
	4B	99.6248	99.6272	TraesCS4B03G0214700	Pentatricopeptide repeat-containing protein, putative	PF13041: PPR repeat family; PF01535: PPR repeat
	4B	99.6274	99.6356	TraesCS4B03G0214800	Protein TPLATE	null
	4B	99.6279	99.6282	TraesCS4B03G0214900	Homoserine/homoserine lactone efflux protein	null
	4B	99.8585	99.8664	TraesCS4B03G0215500	Transducin/WD-like repeat-protein	PF00400: WD domain, G-beta repeat
	4B	99.9131	99.9187	TraesCS4B03G0215600	RNA-binding protein	PF00076: RNA recognition motif. (a.k.a. RRM, RBD, or RNP domain); PF14327: Hinge domain of cleavage stimulation factor subunit 2; PF14304: Transcription termination and cleavage factor C-terminal
	4B	99.92	99.9285	TraesCS4B03G0215700	ATP-dependent RNA helicase family protein	PF00270: DEAD/DEAH box helicase; PF00271: Helicase conserved C-terminal domain; PF13234: rRNA-processing arch domain; PF08148: DSHCT (NUC185) domain
	4B	100.056	100.061	TraesCS4B03G0216200	O-fucosyltransferase family protein	PF10250: GDP-fucose protein O-fucosyltransferase
	4B	100.109	100.11	TraesCS4B03G0216300	Dual oxidase 2	null
	4B	100.228	100.232	TraesCS4B03G0216400	Cyclic nucleotide-gated channel	PF00520: Ion transport protein; PF00027: Cyclic nucleotide-binding domain
	4B	100.522	100.523	TraesCS4B03G0216900	arginine N-methyltransferase, putative (DUF688)	null
	4B	100.902	100.906	TraesCS4B03G0217700	F-box family protein	PF00646: F-box domain
	4B	101.67	101.674	TraesCS4B03G0218300	ABC transporter G family member	PF00005: ABC transporter; PF01061: ABC-2 type transporter
	4B	102.008	102.009	TraesCS4B03G0219200	Late embryogenesis abundant (LEA) hydroxyproline-rich glycoprotein	null
	4B	102.017	102.017	TraesCS4B03G0219300	Late embryogenesis abundant (LEA) hydroxyproline-rich glycoprotein	null
	4B	102.043	102.043	TraesCS4B03G0219700	calpain-type cysteine protease family	null
	4B	102.049	102.05	TraesCS4B03G0219800	Dirigent protein	PF03018: Dirigent-like protein
	4B	102.233	102.234	TraesCS4B03G0219900	Dirigent protein	PF03018: Dirigent-like protein
	4B	102.4	102.405	TraesCS4B03G0220200	F-box family protein	null
	4B	102.558	102.559	TraesCS4B03G0220300	Dirigent protein	PF03018: Dirigent-like protein
	4B	102.921	102.924	TraesCS4B03G0220500	DUF668 family protein	PF11961: Domain of unknown function (DUF3475); PF05003: Protein of unknown function (DUF668)
	4B	102.928	102.934	TraesCS4B03G0220600	Receptor-type tyrosine-protein phosphatase	PF00102: Protein-tyrosine phosphatase
	4B	102.975	102.975	TraesCS4B03G0220700	CAP-gly domain linker	null
	4B	103.277	103.29	TraesCS4B03G0220900	ATP-dependent RNA helicase RhlB	PF04851: Type III restriction enzyme, res subunit; PF00271: Helicase conserved C-terminal domain
	4B	103.539	103.541	TraesCS4B03G0221100	MYB transcription factor	PF00249: Myb-like DNA-binding domain
	4B	103.804	103.81	TraesCS4B03G0221400	Transmembrane 9 superfamily member	PF02990: Endomembrane protein 70
	4B	103.898	103.912	TraesCS4B03G0221600	Protein ZINC INDUCED FACILITATOR-LIKE 1	PF07690: Major Facilitator Superfamily
	4B	103.967	103.967	TraesCS4B03G0221800	SPOC domain / Transcription elongation factor S-II protein	null
	4B	104.221	104.226	TraesCS4B03G0222000	MLO-like protein	PF03094: Mlo family
	4B	104.254	104.257	TraesCS4B03G0222100	Fe/S biogenesis protein nfuA	PF01106: NifU-like domain
	4B	104.261	104.264	TraesCS4B03G0222200	Short-chain dehydrogenase/reductase family protein	PF00106: short chain dehydrogenase
	4B	104.73	104.734	TraesCS4B03G0222400	Methylsterol monooxygenase 1-2	PF04116: Fatty acid hydroxylase superfamily
	4B	104.891	104.892	TraesCS4B03G0222700	Aldolase-type TIM barrel family protein	PF05097: Protein of unknown function (DUF688)
	4B	104.914	104.931	TraesCS4B03G0222900	WD40 repeat-like protein	PF12937: F-box-like
	4B	105.345	105.347	TraesCS4B03G0223000	SWI/SNF complex subunit SWI3C	PF04433: SWIRM domain; PF00249: Myb-like DNA-binding domain
	4B	105.351	105.367	TraesCS4B03G0223100	SWI/SNF complex subunit SWI3C	PF16495: SWIRM-associated region 1
	4B	105.416	105.416	TraesCS4B03G0223500	ATP-dependent Clp protease ATP-binding subunit ClpX	PF13456: Reverse transcriptase-like
	4B	105.417	105.428	TraesCS4B03G0223600	U-box domain-containing protein	PF00514: Armadillo/beta-catenin-like repeat; PF00168: C2 domain
	4B	105.445	105.447	TraesCS4B03G0223800	Heavy metal-associated protein	PF00403: Heavy-metal-associated domain
	4B	105.961	105.964	TraesCS4B03G0224100	Aspartic proteinase Asp1	PF14543: Xylanase inhibitor N-terminal; PF14541: Xylanase inhibitor C-terminal
	4B	105.969	105.971	TraesCS4B03G0224200	Aspartic proteinase Asp1	PF14543: Xylanase inhibitor N-terminal; PF14541: Xylanase inhibitor C-terminal
	4B	106.012	106.014	TraesCS4B03G0224400	NAC domain-containing protein, putative	PF02365: No apical meristem (NAM) protein
	4B	106.48	106.484	TraesCS4B03G0224500	Aldehyde dehydrogenase	PF00171: Aldehyde dehydrogenase family
	4B	106.51	106.513	TraesCS4B03G0224600	carboxyl-terminal peptidase (DUF239)	PF03080: Domain of unknown function (DUF239)
	4B	106.727	106.73	TraesCS4B03G0224800	S-adenosyl-L-methionine-dependent methyltransferases superfamily protein	PF03141: Putative S-adenosyl-L-methionine-dependent methyltransferase
	4B	106.846	106.846	TraesCS4B03G0225200	Pre-mRNA splicing factor, putative	null
	4B	106.96	106.961	TraesCS4B03G0225300	Pre-mRNA splicing factor, putative	null
	4B	107.086	107.087	TraesCS4B03G0225600	Pre-mRNA splicing factor, putative	null
	4B	107.267	107.291	TraesCS4B03G0225700	Kinase family protein	PF12436: ICP0-binding domain of Ubiquitin-specific protease 7; PF00069: Protein kinase domain; PF04564: U-box domain
	4B	107.286	107.286	TraesCS4B03G0225800	Amino acid dehydrogenase family protein	null
	4B	107.291	107.294	TraesCS4B03G0225900	Proteasome subunit beta type	PF00227: Proteasome subunit
	4B	107.296	107.297	TraesCS4B03G0226000	Pre-mRNA splicing factor, putative	null
	4B	107.692	107.693	TraesCS4B03G0226400	RING/U-box superfamily protein	PF13639: Ring finger domain
	4B	107.694	107.697	TraesCS4B03G0226500	Cytoplasmic aconitate hydratase	null
	4B	107.76	107.761	TraesCS4B03G0226700	GATA transcription factor	PF00320: GATA zinc finger
	4B	107.952	107.955	TraesCS4B03G0226900	WD-repeat protein, putative	PF00400: WD domain, G-beta repeat
	4B	108.434	108.436	TraesCS4B03G0227100	Sphingoid base hydroxylase 2	PF04116: Fatty acid hydroxylase superfamily
	4B	108.439	108.447	TraesCS4B03G0227200	DNA ligase 1	PF00533: BRCA1 C Terminus (BRCT) domain; PF12738: twin BRCT domain
	4B	108.453	108.457	TraesCS4B03G0227300	Protein kinase family protein, putative, expressed	PF00582: Universal stress protein family; PF00069: Protein kinase domain
	4B	108.801	108.812	TraesCS4B03G0228100	Protein translocase subunit SecA	PF07517: SecA DEAD-like domain; PF01043: SecA preprotein cross-linking domain; PF07516: SecA Wing and Scaffold domain
	4B	109.055	109.059	TraesCS4B03G0228300	Phytoalexin-deficient 4-1 protein	PF01764: Lipase (class 3)
	4B	109.06	109.061	TraesCS4B03G0228400	F-box family protein	PF12937: F-box-like
	4B	109.131	109.136	TraesCS4B03G0228700	Cytochrome P450 protein	PF00067: Cytochrome P450
	4B	109.146	109.148	TraesCS4B03G0228800	F-box family protein	null
	4B	109.156	109.159	TraesCS4B03G0229100	F-box family protein	PF00646: F-box domain
	4B	109.325	109.328	TraesCS4B03G0229200	50S ribosomal protein L19, putative	PF01245: Ribosomal protein L19
	4B	109.33	109.335	TraesCS4B03G0229300	Rubredoxin	null
	4B	109.589	109.591	TraesCS4B03G0229600	Amino acid permease	PF01490: Transmembrane amino acid transporter protein
	4B	109.882	109.882	TraesCS4B03G0229900	pleiotropic drug resistance 2	null
	4B	109.917	109.917	TraesCS4B03G0230100	WEB family protein	null
	4B	109.92	109.921	TraesCS4B03G0230300	Leucine-rich repeat receptor-like protein kinase family protein, putative	PF13516: Leucine Rich repeat; PF13855: Leucine rich repeat; PF00560: Leucine Rich Repeat
	4B	109.952	109.958	TraesCS4B03G0230700	magnesium transporter NIPA (DUF803)	PF05653: Magnesium transporter NIPA
	4B	110.067	110.068	TraesCS4B03G0230900	1,8-cineole synthase 1, chloroplastic	null
	4B	110.069	110.074	TraesCS4B03G0231000	B3 domain-containing protein	PF02362: B3 DNA binding domain
	4B	110.329	110.335	TraesCS4B03G0231200	Chaperone protein dnaJ	PF00226: DnaJ domain; PF11926: Domain of unknown function (DUF3444)
	4B	110.545	110.551	TraesCS4B03G0231400	transmembrane protein (DUF616)	PF04765: Protein of unknown function (DUF616)
	4B	110.552	110.553	TraesCS4B03G0231500	Protein BPS1, chloroplastic	null
	4B	110.737	110.741	TraesCS4B03G0231600	Protein disulfide-isomerase	PF00085: Thioredoxin; PF13848: Thioredoxin-like domain
	4B	110.748	110.756	TraesCS4B03G0231900	TOM1-like protein 2	PF00790: VHS domain; PF03127: GAT domain
	4B	110.843	110.845	TraesCS4B03G0232000	Aspartic proteinase nepenthesin-1	PF14543: Xylanase inhibitor N-terminal; PF14541: Xylanase inhibitor C-terminal
	4B	111.169	111.169	TraesCS4B03G0232500	Acetyl-CoA decarbonylase/synthase complex subunit beta	null
	4B	111.433	111.441	TraesCS4B03G0232600	Uridine kinase	PF00485: Phosphoribulokinase / Uridine kinase family; PF14681: Uracil phosphoribosyltransferase
	4B	111.442	111.445	TraesCS4B03G0232900	patatin-like phospholipase domain protein	null
	4B	111.736	111.738	TraesCS4B03G0233100	Nucleoside diphosphate kinase	PF00334: Nucleoside diphosphate kinase
	4B	111.747	111.752	TraesCS4B03G0233200	Monooxygenase, FAD-binding protein	PF01494: FAD binding domain
	4B	111.756	111.758	TraesCS4B03G0233300	Histone deacetylase	PF00850: Histone deacetylase domain
	4B	112.13	112.131	TraesCS4B03G0233800	NAC domain protein	PF02365: No apical meristem (NAM) protein
	4B	112.131	112.135	TraesCS4B03G0233900	F-box family protein	PF00646: F-box domain
	4B	112.136	112.138	TraesCS4B03G0234000	Pentatricopeptide repeat-containing protein, putative	PF01535: PPR repeat; PF13041: PPR repeat family
	4B	112.302	112.305	TraesCS4B03G0234100	UDP-N-acetylglucosamine--N-acetylmuramyl-(pentapeptide) pyrophosphoryl-undecaprenol N-acetylglucosamine transferase	PF06925: Monogalactosyldiacylglycerol (MGDG) synthase; PF04101: Glycosyltransferase family 28 C-terminal domain
	4B	112.306	112.307	TraesCS4B03G0234200	Acetyltransferase, GNAT family protein, expressed	PF13302: Acetyltransferase (GNAT) domain
	4B	112.313	112.316	TraesCS4B03G0234400	Aspartic proteinase Asp1	PF14543: Xylanase inhibitor N-terminal; PF14541: Xylanase inhibitor C-terminal
	4B	112.398	112.4	TraesCS4B03G0234500	F-box family protein	null
	4B	112.483	112.487	TraesCS4B03G0234700	Aspartic proteinase Asp1	PF14543: Xylanase inhibitor N-terminal; PF14541: Xylanase inhibitor C-terminal
	4B	112.488	112.491	TraesCS4B03G0234800	F-box family protein	null
	4B	112.87	112.873	TraesCS4B03G0235300	F-box family protein	PF00646: F-box domain
	4B	112.906	112.911	TraesCS4B03G0235400	Transcription elongation factor SPT5	PF03439: Early transcription elongation factor of RNA pol II, NGN section
	4B	113.001	113.004	TraesCS4B03G0236100	cDNA clone:J013058P10, full insert sequence	null
	4B	113.006	113.007	TraesCS4B03G0236200	Mitochondrial transcription termination factor-like	PF02536: mTERF
	4B	113.304	113.306	TraesCS4B03G0236300	FAD-binding Berberine family protein	PF01565: FAD binding domain; PF08031: Berberine and berberine like
	4B	113.358	113.359	TraesCS4B03G0236800	Coiled-coil domain-containing protein 18, putative isoform 1	null
	4B	113.48	113.481	TraesCS4B03G0236900	Aconitate hydratase 1	null
	4B	113.777	113.788	TraesCS4B03G0237200	Transcriptional corepressor SEUSS	PF01803: LIM-domain binding protein
	4B	114.109	114.118	TraesCS4B03G0237300	Transcriptional corepressor SEUSS	PF01803: LIM-domain binding protein
	4B	114.85	114.853	TraesCS4B03G0237500	Endoglucanase	PF00759: Glycosyl hydrolase family 9; PF09478: Carbohydrate binding domain CBM49
	4B	114.854	114.87	TraesCS4B03G0237600	Transcription factor, putative	PF00382: Transcription factor TFIIB repeat; PF07741: Brf1-like TBP-binding domain
	4B	115.103	115.108	TraesCS4B03G0237900	Ninja-family protein	PF07897: Ethylene-responsive binding factor-associated repression; PF16135: TPL-binding domain in jasmonate signalling
	4B	115.109	115.112	TraesCS4B03G0238000	Exosome complex component RRP41	PF01138: 3' exoribonuclease family, domain 1
QHST7	4B	142.096	142.098	TraesCS4B03G0271300	BTB/POZ domain-containing protein	PF00651: BTB/POZ domain
	4B	142.181	142.183	TraesCS4B03G0271800	F-box domain containing protein, expressed	null
	4B	142.209	142.21	TraesCS4B03G0272000	Carbonic anhydrase	PF00194: Eukaryotic-type carbonic anhydrase
	4B	142.213	142.214	TraesCS4B03G0272200	ATP-dependent DNA helicase II subunit 2	null
	4B	142.627	142.628	TraesCS4B03G0272700	Peroxidase	PF00141: Peroxidase
	4B	142.662	142.665	TraesCS4B03G0272800	F-box family protein	PF00646: F-box domain; PF08387: FBD
	4B	142.685	142.688	TraesCS4B03G0272900	F-box family protein	PF00646: F-box domain; PF08387: FBD
	4B	142.707	142.71	TraesCS4B03G0273200	F-box family protein	PF00646: F-box domain; PF08387: FBD
	4B	142.74	142.742	TraesCS4B03G0273400	F-box family protein	PF00646: F-box domain; PF08387: FBD
	4B	142.855	142.857	TraesCS4B03G0273500	Methionine aminopeptidase 2	null
	4B	142.866	142.868	TraesCS4B03G0273700	Saposin B domain-containing family protein	PF05184: Saposin-like type B, region 1; PF03489: Saposin-like type B, region 2
	4B	142.871	142.881	TraesCS4B03G0273800	ADP,ATP carrier protein	PF03219: TLC ATP/ADP transporter
	4B	142.881	142.882	TraesCS4B03G0273900	Lipid transfer protein	PF14368: Probable lipid transfer
	4B	143.318	143.319	TraesCS4B03G0274400	Energy-coupling factor transporter ATP-binding protein EcfA2	null
	4B	143.537	143.547	TraesCS4B03G0274500	ETHYLENE-INSENSITIVE3-like 3	null
	4B	143.699	143.704	TraesCS4B03G0274800	Reticulocyte-binding protein 2 like a	null
	4B	143.801	143.811	TraesCS4B03G0275100	Reticulocyte-binding protein 2 like a	null
	4B	143.989	143.991	TraesCS4B03G0275600	Methyltransferase-related protein, putative	null
	4B	144.178	144.179	TraesCS4B03G0277400	HD-ZIP IV family of homeobox-leucine zipper protein with lipid-binding START domain-containing protein	null
	4B	144.524	144.525	TraesCS4B03G0277600	Non-specific serine/threonine protein kinase	PF00069: Protein kinase domain; PF03822: NAF domain
	4B	144.536	144.548	TraesCS4B03G0277800	Myb/SANT-like DNA-binding domain protein	null
	4B	145.139	145.153	TraesCS4B03G0278400	Poly (A) RNA polymerase cid14	PF03828: Cid1 family poly A polymerase
	4B	145.522	145.524	TraesCS4B03G0278500	Pentatricopeptide repeat-containing protein	PF01535: PPR repeat; PF13041: PPR repeat family; PF12854: PPR repeat
	4B	145.608	145.614	TraesCS4B03G0278600	MACPF domain protein	PF01823: MAC/Perforin domain
	4B	145.631	145.632	TraesCS4B03G0278700	Non-specific lipid-transfer protein	PF00234: Protease inhibitor/seed storage/LTP family
	4B	145.764	145.765	TraesCS4B03G0279100	Non-specific lipid-transfer protein	PF00234: Protease inhibitor/seed storage/LTP family
	4B	145.787	145.789	TraesCS4B03G0279300	Ring finger protein, putative	PF13639: Ring finger domain
	4B	146.003	146.008	TraesCS4B03G0279600	Elongation factor P	PF08207: Elongation factor P (EF-P) KOW-like domain; PF01132: Elongation factor P (EF-P) OB domain; PF09285: Elongation factor P, C-terminal
	4B	146.018	146.023	TraesCS4B03G0279800	Vacuolar sorting receptor family protein	PF02225: PA domain
	4B	146.392	146.397	TraesCS4B03G0279900	GPI transamidase component PIG-T	PF04113: Gpi16 subunit, GPI transamidase component
	4B	146.399	146.401	TraesCS4B03G0280000	WRKY transcription factor	PF03106: WRKY DNA -binding domain
	4B	146.976	146.98	TraesCS4B03G0280100	CsAtPR5	null
	4B	147.768	147.774	TraesCS4B03G0281500	Wall-associated receptor kinase 5	PF11331: Probable zinc-ribbon domain
	4B	147.835	147.837	TraesCS4B03G0281800	Methyl esterase 17	PF12697: Alpha/beta hydrolase family
	4B	147.837	147.839	TraesCS4B03G0281900	Methyl esterase 17	PF00561: alpha/beta hydrolase fold
	4B	147.84	147.846	TraesCS4B03G0282100	Cysteine desulfurase, putative, expressed	PF00266: Aminotransferase class-V
	4B	147.877	147.878	TraesCS4B03G0282400	Ethylene-responsive transcription factor, putative	PF00847: AP2 domain
	4B	148.459	148.46	TraesCS4B03G0282700	BTB/POZ domain containing protein, expressed	PF00651: BTB/POZ domain
	4B	148.462	148.465	TraesCS4B03G0282800	Phototropic-responsive NPH3 family protein	PF03000: NPH3 family
	4B	148.616	148.619	TraesCS4B03G0282900	transmembrane protein, putative (DUF1191)	PF06697: Protein of unknown function (DUF1191)
	4B	148.62	148.622	TraesCS4B03G0283000	rRNA 2'-O-methyltransferase fibrillarin 2	PF01269: Fibrillarin
	4B	148.889	148.892	TraesCS4B03G0283300	heat-inducible transcription repressor	null
	4B	148.926	148.934	TraesCS4B03G0283400	Coiled-coil domain-containing protein SCD2	null
	4B	149.559	149.563	TraesCS4B03G0283800	Cytochrome P450-like protein	PF00067: Cytochrome P450
	4B	149.572	149.581	TraesCS4B03G0284000	Cytochrome P450 protein	PF00067: Cytochrome P450
	4B	149.584	149.585	TraesCS4B03G0284300	DNA-directed RNA polymerase subunit beta	PF03168: Late embryogenesis abundant protein
	4B	149.586	149.59	TraesCS4B03G0284400	Protein kinase	PF00069: Protein kinase domain
	4B	149.648	149.651	TraesCS4B03G0284600	GH3 family protein	PF03321: GH3 auxin-responsive promoter
	4B	149.777	149.781	TraesCS4B03G0284700	DUF936 family protein	PF06075: Plant protein of unknown function (DUF936)
	4B	150.153	150.154	TraesCS4B03G0285100	LURP-one-like protein	PF04525: LURP-one-related
	4B	150.412	150.415	TraesCS4B03G0285500	S-acyltransferase	PF01529: DHHC palmitoyltransferase
	4B	150.466	150.469	TraesCS4B03G0285800	Bis(5'-adenosyl)-triphosphatase	PF01230: HIT domain
	4B	150.47	150.47	TraesCS4B03G0285900	ubiquitin carboxyl-terminal hydrolase	null
	4B	150.479	150.484	TraesCS4B03G0286000	Kinase family protein	PF07714: Protein tyrosine kinase
	4B	150.792	150.803	TraesCS4B03G0286200	Ethanolamine-phosphate cytidylyltransferase	PF01467: Cytidylyltransferase-like
	4B	152.012	152.015	TraesCS4B03G0286800	Scarecrow transcription factor family protein	PF03514: GRAS domain family
	4B	152.082	152.087	TraesCS4B03G0287000	Basic helix-loop-helix (BHLH) DNA-binding superfamily	null
	4B	152.139	152.143	TraesCS4B03G0287500	NAD(P)-binding Rossmann-fold superfamily protein	null
	4B	152.795	152.797	TraesCS4B03G0287600	Calcium uniporter protein, mitochondrial	PF04678: Mitochondrial calcium uniporter
	4B	152.801	152.806	TraesCS4B03G0287700	Pentatricopeptide repeat-containing protein	null
	4B	152.808	152.813	TraesCS4B03G0287800	Hippocampus abundant transcript-like protein 1	null
	4B	153.013	153.017	TraesCS4B03G0288000	RNA-binding domain CCCH-type zinc finger protein	PF00642: Zinc finger C-x8-C-x5-C-x3-H type (and similar); PF00076: RNA recognition motif. (a.k.a. RRM, RBD, or RNP domain)
	4B	153.814	153.816	TraesCS4B03G0288300	Cortactin-binding protein 2	null
	4B	153.817	153.82	TraesCS4B03G0288400	Aminotransferase-related family protein	PF00155: Aminotransferase class I and II
	4B	154.601	154.601	TraesCS4B03G0289000	30S ribosomal protein S15	PF00312: Ribosomal protein S15
	4B	155.147	155.147	TraesCS4B03G0290200	ATP-dependent 6-phosphofructokinase	null
	4B	155.152	155.157	TraesCS4B03G0290400	OBERON-like protein	PF07227: PHD - plant homeodomain finger protein; PF16312: Coiled-coil region of Oberon
	4B	157.17	157.175	TraesCS4B03G0291200	MEI2-like 2 protein	null
	4B	158.152	158.152	TraesCS4B03G0291800	ATP-dependent helicase/deoxyribonuclease subunit B	null
	4B	158.425	158.43	TraesCS4B03G0292000	Transcription factor	null
	4B	158.431	158.434	TraesCS4B03G0292100	S-adenosyl-L-methionine-dependent methyltransferases superfamily protein	PF03141: Putative S-adenosyl-L-methionine-dependent methyltransferase
	4B	159.114	159.115	TraesCS4B03G0292400	Myb/SANT-like DNA-binding domain protein	PF12776: Myb/SANT-like DNA-binding domain
	4B	159.576	159.584	TraesCS4B03G0292700	Sodium/hydrogen exchanger	PF00999: Sodium/hydrogen exchanger family
	4B	161.316	161.321	TraesCS4B03G0293800	ATP dependent RNA helicase	PF00270: DEAD/DEAH box helicase; PF00271: Helicase conserved C-terminal domain
	4B	162.373	162.376	TraesCS4B03G0294200	Receptor kinase, putative	PF07714: Protein tyrosine kinase
	4B	162.627	162.632	TraesCS4B03G0294600	Auxilin-related protein 1	null
	4B	162.65	162.661	TraesCS4B03G0294700	ATP-dependent zinc metalloprotease FtsH 1	PF00498: FHA domain; PF00004: ATPase family associated with various cellular activities (AAA)
	4B	164.569	164.576	TraesCS4B03G0295800	Kinesin-related protein	PF00307: Calponin homology (CH) domain; PF00225: Kinesin motor domain
	4B	164.64	164.646	TraesCS4B03G0296100	Ankyrin repeat family protein	PF12796: Ankyrin repeats (3 copies)
	4B	167.235	167.239	TraesCS4B03G0297000	ATP-dependent RNA helicase DeaD	PF00270: DEAD/DEAH box helicase; PF00271: Helicase conserved C-terminal domain; PF16124: RecQ zinc-binding
	4B	168.303	168.304	TraesCS4B03G0297500	calmodulin-binding protein (DUF1645)	PF07816: Protein of unknown function (DUF1645)
	4B	168.674	168.682	TraesCS4B03G0298000	Pentatricopeptide repeat-containing protein	PF01535: PPR repeat; PF13041: PPR repeat family
	4B	168.689	168.691	TraesCS4B03G0298300	Transmembrane protein 205	PF13664: Domain of unknown function (DUF4149)
	4B	169.351	169.352	TraesCS4B03G0299000	Chorismate synthase	null
	4B	169.38	169.385	TraesCS4B03G0299100	Beta xylosidase	PF00933: Glycosyl hydrolase family 3 N terminal domain; PF01915: Glycosyl hydrolase family 3 C-terminal domain; PF14310: Fibronectin type III-like domain
	4B	169.936	169.938	TraesCS4B03G0299600	Plant invertase/pectin methylesterase inhibitor superfamily protein	PF04043: Plant invertase/pectin methylesterase inhibitor
	4B	170.078	170.084	TraesCS4B03G0300200	Ribonucleases P/MRP protein subunit POP1	PF06978: Ribonucleases P/MRP protein subunit POP1; PF08170: POPLD (NUC188) domain
	4B	170.138	170.145	TraesCS4B03G0300300	Protein kinase family protein, putative, expressed	PF00989: PAS fold; PF07714: Protein tyrosine kinase
	4B	170.717	170.722	TraesCS4B03G0300900	weak chloroplast movement under blue light protein (DUF827)	PF05701: Weak chloroplast movement under blue light
	4B	170.723	170.73	TraesCS4B03G0301000	Alpha-L-arabinofuranosidase 1	PF06964: Alpha-L-arabinofuranosidase C-terminal domain
	4B	170.737	170.74	TraesCS4B03G0301100	Mitochondrial import inner membrane translocase subunit	PF02953: Tim10/DDP family zinc finger
	4B	170.753	170.755	TraesCS4B03G0301300	Pentatricopeptide repeat-containing protein	PF13041: PPR repeat family; PF01535: PPR repeat; PF14432: DYW family of nucleic acid deaminases
	4B	170.766	170.768	TraesCS4B03G0301700	Ulp1 protease family, C-terminal catalytic domain containing protein, expressed	null
	4B	170.961	170.962	TraesCS4B03G0302000	Late embryogenesis abundant (LEA) hydroxyproline-rich glycoprotein family	PF03168: Late embryogenesis abundant protein
	4B	171.286	171.287	TraesCS4B03G0302100	ESX-5 secretion system protein EccA5	PF03745: Domain of unknown function (DUF309)
	4B	171.294	171.313	TraesCS4B03G0302200	Regulation of nuclear pre-mRNA domain-containing protein 1B	PF04818: RNA polymerase II-binding domain.
	4B	171.314	171.314	TraesCS4B03G0302300	Nuclear-interacting partner of ALK	null
	4B	171.317	171.323	TraesCS4B03G0302400	ELMO domain containing protein	PF04727: ELMO/CED-12 family
	4B	171.512	171.522	TraesCS4B03G0302600	Methyl esterase	PF12697: Alpha/beta hydrolase family
	4B	171.531	171.564	TraesCS4B03G0302700	Protein DETOXIFICATION	PF01554: MatE
	4B	171.936	171.938	TraesCS4B03G0303200	50S ribosomal protein L2	PF00181: Ribosomal Proteins L2, RNA binding domain; PF03947: Ribosomal Proteins L2, C-terminal domain
	4B	171.948	171.948	TraesCS4B03G0303800	Serine/threonine-protein phosphatase 4 regulatory subunit 3	null
	4B	172.074	172.079	TraesCS4B03G0303900	Type I inositol-1,4,5-trisphosphate 5-phosphatase	PF03372: Endonuclease/Exonuclease/phosphatase family
	4B	172.352	172.353	TraesCS4B03G0304000	Myb factor	PF00249: Myb-like DNA-binding domain
	4B	172.361	172.363	TraesCS4B03G0304100	Cell division control protein 45-like protein	PF02724: CDC45-like protein
	4B	172.948	172.957	TraesCS4B03G0304200	Exostosin family protein	PF03016: Exostosin family
	4B	172.962	172.964	TraesCS4B03G0304700	30S ribosomal protein S9	PF00380: Ribosomal protein S9/S16
	4B	173.11	173.111	TraesCS4B03G0304800	MEI2-like 2	null
	4B	173.157	173.158	TraesCS4B03G0305000	30S ribosomal protein S9	PF00380: Ribosomal protein S9/S16
	4B	173.159	173.161	TraesCS4B03G0305100	Zeaxanthin epoxidase, chloroplastic	PF00498: FHA domain
	4B	173.285	173.286	TraesCS4B03G0305300	Transducin/WD40 repeat-like superfamily protein	null
	4B	173.286	173.294	TraesCS4B03G0305400	2-C-methyl-D-erythritol 4-phosphate cytidylyltransferase	null
	4B	173.301	173.302	TraesCS4B03G0305800	Dirigent protein	PF03018: Dirigent-like protein; PF01419: Jacalin-like lectin domain
	4B	174.288	174.291	TraesCS4B03G0306100	Auxin efflux carrier component	PF03547: Membrane transport protein
	4B	174.386	174.387	TraesCS4B03G0306300	Chloride channel protein	null
	4B	174.387	174.39	TraesCS4B03G0306400	Calcium-dependent protein kinase	PF00069: Protein kinase domain; PF13499: EF-hand domain pair
	4B	174.45	174.453	TraesCS4B03G0306500	4'-phosphopantetheinyl transferase family protein	PF01648: 4'-phosphopantetheinyl transferase superfamily
	4B	174.484	174.484	TraesCS4B03G0307200	Serine/threonine protein phosphatase 7 long form isogeny	null
	4B	174.685	174.694	TraesCS4B03G0307400	Protein ZINC INDUCED FACILITATOR-LIKE 1	PF07690: Major Facilitator Superfamily
	4B	174.7	174.701	TraesCS4B03G0307500	Tyrosine N-monooxygenase	PF14303: No apical meristem-associated C-terminal domain
	4B	174.853	174.857	TraesCS4B03G0307700	Protein ZINC INDUCED FACILITATOR-LIKE 1	PF07690: Major Facilitator Superfamily
	4B	174.881	174.887	TraesCS4B03G0308000	Protein ZINC INDUCED FACILITATOR-LIKE 1	PF07690: Major Facilitator Superfamily
	4B	174.888	174.888	TraesCS4B03G0308100	RNA-binding (RRM/RBD/RNP motifs) family protein	null
	4B	174.888	174.893	TraesCS4B03G0308200	WD-repeat protein, putative	PF12265: Histone-binding protein RBBP4 or subunit C of CAF1 complex; PF00400: WD domain, G-beta repeat
	4B	174.894	174.896	TraesCS4B03G0308300	Calmodulin	PF13499: EF-hand domain pair
	4B	174.896	174.901	TraesCS4B03G0308400	Non-specific serine/threonine protein kinase	PF00069: Protein kinase domain; PF03822: NAF domain
	4B	175.322	175.326	TraesCS4B03G0308700	Rhamnogalacturonate lyase	PF06045: Rhamnogalacturonate lyase family; PF14686: Polysaccharide lyase family 4, domain II; PF14683: Polysaccharide lyase family 4, domain III
	4B	175.357	175.363	TraesCS4B03G0308800	Glutamine--fructose-6-phosphate aminotransferase [isomerizing]	PF13522: Glutamine amidotransferase domain; PF01380: SIS domain
	4B	175.363	175.366	TraesCS4B03G0308900	Serine/threonine-protein kinase	PF01453: D-mannose binding lectin; PF00954: S-locus glycoprotein domain; PF00069: Protein kinase domain
	4B	175.666	175.672	TraesCS4B03G0309100	Heme oxygenase 1 protein	PF01126: Heme oxygenase
	4B	175.672	175.673	TraesCS4B03G0309200	Phytosulfokines 3-like protein	PF06404: Phytosulfokine precursor protein (PSK)
	4B	175.726	175.732	TraesCS4B03G0309400	Serine/threonine-protein kinase	PF01453: D-mannose binding lectin; PF00954: S-locus glycoprotein domain; PF00024: PAN domain; PF00069: Protein kinase domain
	4B	175.727	175.729	TraesCS4B03G0309500	Serine/threonine-protein kinase	PF00954: S-locus glycoprotein domain; PF00024: PAN domain; PF00069: Protein kinase domain
	4B	175.733	175.737	TraesCS4B03G0309600	Ubiquitin carboxyl-terminal hydrolase family protein	PF11955: Plant organelle RNA recognition domain
	4B	175.738	175.741	TraesCS4B03G0309700	Alpha-L-arabinofuranosidase 1	PF06964: Alpha-L-arabinofuranosidase C-terminal domain
	4B	175.746	175.747	TraesCS4B03G0309800	Invertase/pectin methylesterase inhibitor family protein	PF04043: Plant invertase/pectin methylesterase inhibitor
	4B	175.849	175.851	TraesCS4B03G0310200	NAC domain-containing protein	PF02365: No apical meristem (NAM) protein
	4B	175.852	175.855	TraesCS4B03G0310300	50S ribosomal protein L24	PF00467: KOW motif; PF17136: Ribosomal proteins 50S L24/mitochondrial 39S L24
	4B	175.856	175.86	TraesCS4B03G0310400	RNA-binding protein	PF00076: RNA recognition motif. (a.k.a. RRM, RBD, or RNP domain)
	4B	175.869	175.872	TraesCS4B03G0310600	Calcium-binding EF-hand protein	PF13202: EF hand
	4B	176.063	176.065	TraesCS4B03G0310800	Pentatricopeptide repeat-containing protein family	PF13041: PPR repeat family; PF01535: PPR repeat
	4B	176.077	176.078	TraesCS4B03G0310900	GRAS family transcription factor containing protein	PF03514: GRAS domain family
	4B	176.114	176.119	TraesCS4B03G0311300	Phosphatidylinositol-4-phosphate 5-kinase 4, putative	PF02493: MORN repeat; PF01504: Phosphatidylinositol-4-phosphate 5-Kinase
	4B	176.377	176.381	TraesCS4B03G0311800	DNA-directed RNA polymerase II, putative	PF03871: RNA polymerase Rpb5, N-terminal domain; PF01191: RNA polymerase Rpb5, C-terminal domain
	4B	176.392	176.393	TraesCS4B03G0311900	Glycosyltransferase	PF00201: UDP-glucoronosyl and UDP-glucosyl transferase
	4B	176.515	176.517	TraesCS4B03G0312000	Ubiquitin-like protein 5	PF00240: Ubiquitin family
	4B	176.518	176.52	TraesCS4B03G0312100	Structure-specific endonuclease subunit slx1	PF01541: GIY-YIG catalytic domain
	4B	176.639	176.645	TraesCS4B03G0312200	Protein Red	PF07808: RED-like protein N-terminal region; PF07807: RED-like protein C-terminal region
	4B	176.693	176.706	TraesCS4B03G0312800	Long-Chain Acyl-CoA Synthetase	PF00501: AMP-binding enzyme; PF13193: AMP-binding enzyme C-terminal domain
	4B	176.729	176.731	TraesCS4B03G0313000	Werner Syndrome-like exonuclease	PF01612: 3'-5' exonuclease
	4B	177.052	177.055	TraesCS4B03G0313300	R3H domain protein	PF13902: R3H-associated N-terminal domain; PF01424: R3H domain
	4B	177.306	177.308	TraesCS4B03G0313600	Heavy metal transport/detoxification superfamily protein	PF00403: Heavy-metal-associated domain
	4B	178.029	178.032	TraesCS4B03G0313800	stress response NST1-like protein	null
	4B	178.249	178.258	TraesCS4B03G0314100	Nucleosome-remodeling factor subunit BPTF	PF02791: DDT domain; PF15612: WSTF, HB1, Itc1p, MBD9 motif 1; PF00628: PHD-finger
	4B	178.641	178.642	TraesCS4B03G0314200	O-fucosyltransferase family protein	PF10250: GDP-fucose protein O-fucosyltransferase
	4B	178.805	178.809	TraesCS4B03G0314500	myosin-4 protein (DUF641)	PF04859: Plant protein of unknown function (DUF641)
	4B	178.87	178.873	TraesCS4B03G0314600	ATP-dependent RNA helicase	PF00270: DEAD/DEAH box helicase
	4B	178.873	178.877	TraesCS4B03G0314700	2,3-bisphosphoglycerate-dependent phosphoglycerate mutase	PF00300: Histidine phosphatase superfamily (branch 1)
	4B	178.877	178.879	TraesCS4B03G0314800	Seipin	PF06775: Putative adipose-regulatory protein (Seipin)
	4B	178.894	178.895	TraesCS4B03G0315100	DUF868 family protein	PF05910: Plant protein of unknown function (DUF868)
	4B	178.896	178.897	TraesCS4B03G0315200	RING/U-box superfamily protein	PF13639: Ring finger domain
	4B	179.588	179.594	TraesCS4B03G0315700	transcription factor-like protein	PF00170: bZIP transcription factor; PF14144: Seed dormancy control
	4B	179.595	179.596	TraesCS4B03G0315900	Dual specificity protein phosphatase family protein	PF00782: Dual specificity phosphatase, catalytic domain
	4B	180.165	180.167	TraesCS4B03G0316100	Cytochrome P450	PF00067: Cytochrome P450
	4B	180.547	180.549	TraesCS4B03G0316700	Alpha/beta-Hydrolases superfamily protein, putative	PF07859: alpha/beta hydrolase fold
	4B	181.176	181.181	TraesCS4B03G0316900	RNA-directed DNA methylation 4	PF08574: Transcription factor Iwr1
	4B	181.183	181.183	TraesCS4B03G0317000	Protein transport protein Sec61 subunit beta, putative	PF03911: Sec61beta family
	4B	181.392	181.394	TraesCS4B03G0317100	Kinase family protein	PF00069: Protein kinase domain
	4B	181.394	181.403	TraesCS4B03G0317200	E3 SUMO-protein ligase SIZ1	PF00628: PHD-finger; PF02891: MIZ/SP-RING zinc finger
	4B	182.163	182.17	TraesCS4B03G0317800	Chaperone ClpB	null
	4B	182.169	182.173	TraesCS4B03G0317900	Omega-3 fatty acid desaturase	PF11960: Domain of unknown function (DUF3474); PF00487: Fatty acid desaturase
	4B	182.614	182.632	TraesCS4B03G0318100	Proline-, glutamic acid-and leucine-rich protein 1	PF08167: rRNA processing/ribosome biogenesis
	4B	183.042	183.053	TraesCS4B03G0318300	Clathrin heavy chain	PF01394: Clathrin propeller repeat; PF09268: Clathrin, heavy-chain linker; PF13838: Clathrin-H-link; PF00637: Region in Clathrin and VPS
	4B	183.066	183.067	TraesCS4B03G0318500	Calcium-binding protein	PF13833: EF-hand domain pair
	4B	183.157	183.157	TraesCS4B03G0318700	Calcium-binding protein	PF13202: EF hand; PF13833: EF-hand domain pair
	4B	183.163	183.164	TraesCS4B03G0318800	AP2-like ethylene-responsive transcription factor	PF00847: AP2 domain
	4B	183.511	183.511	TraesCS4B03G0318900	Protein ROOT HAIR DEFECTIVE 3 homolog	PF14303: No apical meristem-associated C-terminal domain
	4B	183.866	183.869	TraesCS4B03G0319600	Carboxypeptidase	PF00450: Serine carboxypeptidase
	4B	183.874	183.874	TraesCS4B03G0319800	Tetratricopeptide repeat (TPR)-like superfamily protein	null
	4B	183.881	183.882	TraesCS4B03G0319900	MYB-like transcription factor family protein	null
	4B	183.94	183.941	TraesCS4B03G0320100	DNA topoisomerase	null
	4B	183.988	183.994	TraesCS4B03G0320200	Ubiquitin activating enzyme E1	PF00899: ThiF family; PF16190: Ubiquitin-activating enzyme E1 FCCH domain; PF16191: Ubiquitin-activating enzyme E1 four-helix bundle; PF10585: Ubiquitin-activating enzyme active site; PF09358: Ubiquitin fold domain
	4B	184.261	184.265	TraesCS4B03G0320300	Ferritin	PF00210: Ferritin-like domain
	4B	184.326	184.327	TraesCS4B03G0320700	PRA1 family protein	PF03208: PRA1 family protein
	4B	184.57	184.572	TraesCS4B03G0321100	Receptor-like kinase	PF08263: Leucine rich repeat N-terminal domain; PF13855: Leucine rich repeat; PF07714: Protein tyrosine kinase
	4B	184.748	184.751	TraesCS4B03G0321200	Aquaporin-like protein	PF00230: Major intrinsic protein
	4B	184.751	184.755	TraesCS4B03G0321300	Nuclease	PF00565: Staphylococcal nuclease homologue
	4B	184.834	184.841	TraesCS4B03G0321600	Alpha/beta-Hydrolases superfamily protein	PF02450: Lecithin:cholesterol acyltransferase
	4B	185.003	185.009	TraesCS4B03G0321700	Nuclear pore complex protein	PF04096: Nucleoporin autopeptidase
	4B	185.01	185.014	TraesCS4B03G0321800	Protein CHUP1, chloroplastic	null
	4B	185.015	185.017	TraesCS4B03G0321900	Glucan endo-1,3-beta-glucosidase 1	PF07983: X8 domain
	4B	185.544	185.551	TraesCS4B03G0322200	Receptor-like protein kinase	PF00069: Protein kinase domain
	4B	185.551	185.553	TraesCS4B03G0322400	Pentatricopeptide repeat-containing protein, putative	PF01535: PPR repeat; PF13041: PPR repeat family
	4B	185.568	185.57	TraesCS4B03G0322500	RNA-binding family protein	PF00076: RNA recognition motif. (a.k.a. RRM, RBD, or RNP domain); PF13865: C-terminal duplication domain of Friend of PRMT1
	4B	185.569	185.571	TraesCS4B03G0322600	Alpha/beta-Hydrolases superfamily protein	PF12146: Serine aminopeptidase, S33
	4B	185.973	185.982	TraesCS4B03G0323400	Ribonuclease P protein subunit p30	PF01876: RNase P subunit p30
	4B	185.983	185.984	TraesCS4B03G0323800	Zinc finger protein CONSTANS	PF06203: CCT motif
	4B	186.065	186.086	TraesCS4B03G0323900	ATP-dependent RNA helicase DeaD	PF00270: DEAD/DEAH box helicase; PF00271: Helicase conserved C-terminal domain; PF16124: RecQ zinc-binding; PF09382: RQC domain; PF00570: HRDC domain
	4B	186.307	186.309	TraesCS4B03G0324200	Pyridoxal 5'-phosphate synthase subunit PdxS	PF01680: SOR/SNZ family
	4B	186.822	186.825	TraesCS4B03G0324700	GDSL esterase/lipase family	PF13472: GDSL-like Lipase/Acylhydrolase family
	4B	186.862	186.866	TraesCS4B03G0324900	Laccase	PF07732: Multicopper oxidase; PF00394: Multicopper oxidase; PF07731: Multicopper oxidase
	4B	186.906	186.909	TraesCS4B03G0325100	UPF0503 protein, chloroplastic	PF05340: Protein of unknown function (DUF740)
	4B	186.909	186.912	TraesCS4B03G0325200	Protein prenyltransferase, alpha subunit	PF01239: Protein prenyltransferase alpha subunit repeat
	4B	186.915	186.916	TraesCS4B03G0325400	Thioesterase family protein	null
	4B	186.976	186.979	TraesCS4B03G0325500	Thioesterase family protein	null
	4B	186.979	186.983	TraesCS4B03G0325700	Mitochondrial carrier protein, expressed	PF00153: Mitochondrial carrier protein
	4B	187.098	187.1	TraesCS4B03G0326000	Proline transporter	PF01490: Transmembrane amino acid transporter protein
	4B	187.46	187.463	TraesCS4B03G0326100	Transcription elongation factor B polypeptide 1	PF03931: Skp1 family, tetramerisation domain
	4B	187.534	187.541	TraesCS4B03G0326300	Methylsterol monooxygenase 2-1	PF04116: Fatty acid hydroxylase superfamily
	4B	187.541	187.542	TraesCS4B03G0326400	Tropinone reductase-like protein	PF13561: Enoyl-(Acyl carrier protein) reductase
	4B	187.602	187.602	TraesCS4B03G0326600	Zinc finger family protein	null
	4B	187.902	187.905	TraesCS4B03G0327300	Ribulose bisphosphate carboxylase/oxygenase activase	PF00004: ATPase family associated with various cellular activities (AAA)
	4B	187.906	187.909	TraesCS4B03G0327500	Ribulose bisphosphate carboxylase/oxygenase activase	PF00004: ATPase family associated with various cellular activities (AAA)
	4B	188.16	188.162	TraesCS4B03G0328100	Cyclin-like protein	PF00134: Cyclin, N-terminal domain
	4B	188.163	188.164	TraesCS4B03G0328200	Pathogenesis-related thaumatin family protein	PF00314: Thaumatin family
	4B	188.188	188.188	TraesCS4B03G0328300	Rotundifolia-like protein	PF08137: DVL family
	4B	188.507	188.509	TraesCS4B03G0328900	UPF0161 protein	PF01809: Haemolytic domain
	4B	188.516	188.52	TraesCS4B03G0329200	Scarecrow transcription factor family protein	PF03514: GRAS domain family
	4B	188.523	188.538	TraesCS4B03G0329400	Alanine--tRNA ligase	PF01411: tRNA synthetases class II (A); PF07973: Threonyl and Alanyl tRNA synthetase second additional domain; PF02272: DHHA1 domain
	4B	189.082	189.082	TraesCS4B03G0329500	transmembrane protein, putative (DUF679 domain membrane protein 1)	PF05078: Protein of unknown function (DUF679)
	4B	189.162	189.164	TraesCS4B03G0329800	Scarecrow transcription factor family protein	PF03514: GRAS domain family
	4B	189.167	189.168	TraesCS4B03G0329900	Scarecrow transcription factor family protein	PF03514: GRAS domain family
	4B	189.202	189.206	TraesCS4B03G0330100	GRAS family transcription factor containing protein, expressed	PF03514: GRAS domain family
	4B	189.883	189.886	TraesCS4B03G0330400	Scarecrow transcription factor family protein	PF03514: GRAS domain family
	4B	189.899	189.902	TraesCS4B03G0330500	Scarecrow transcription factor family protein	PF03514: GRAS domain family
QHST8	4B	346.727	346.748	TraesCS4B03G0459300	ATP-dependent Clp protease proteolytic subunit	PF00574: Clp protease
	4B	347.118	347.12	TraesCS4B03G0460200	oxidoreductase/transition metal ion-binding protein	null
	4B	347.486	347.5	TraesCS4B03G0460700	Protein SUPPRESSOR OF GENE SILENCING 3	PF03468: XS domain
	4B	348.293	348.299	TraesCS4B03G0460900	T-complex protein 1 subunit theta	PF00118: TCP-1/cpn60 chaperonin family
	4B	348.912	348.944	TraesCS4B03G0462000	Tubulin alpha-6 chain	null
	4B	349.926	349.931	TraesCS4B03G0462300	Receptor protein kinase, putative	PF00069: Protein kinase domain
	4B	351.071	351.078	TraesCS4B03G0462800	Agenet domain containing protein	PF05641: Agenet domain; PF05266: Protein of unknown function (DUF724)
	4B	351.332	351.339	TraesCS4B03G0463300	Basic leucine zipper and W2 domain-containing protein 2	PF02020: eIF4-gamma/eIF5/eIF2-epsilon
	4B	351.595	351.629	TraesCS4B03G0463500	WRKY transcription factor	PF03106: WRKY DNA -binding domain
	4B	353.787	353.797	TraesCS4B03G0464600	WD-repeat protein, putative	PF00400: WD domain, G-beta repeat
	4B	357.33	357.33	TraesCS4B03G0465500	Prostaglandin E synthase 3	null
	4B	357.377	357.382	TraesCS4B03G0465700	F-actin capping protein beta subunit, putative, expressed	PF01115: F-actin capping protein, beta subunit
	4B	357.891	357.901	TraesCS4B03G0466400	ATP synthase subunit b 1	null
	4B	359.133	359.137	TraesCS4B03G0467400	Tubby-like F-box protein	PF00646: F-box domain; PF01167: Tub family
QHST9	4B	369.745	369.75	TraesCS4B03G0478600	Transcription factor	PF00170: bZIP transcription factor
	4B	370.209	370.211	TraesCS4B03G0478900	Vicilin-like protein	PF00190: Cupin
	4B	370.236	370.238	TraesCS4B03G0479000	Pentatricopeptide repeat-containing protein	PF01535: PPR repeat; PF13041: PPR repeat family
	4B	370.698	370.702	TraesCS4B03G0479200	Receptor-like protein kinase	PF08263: Leucine rich repeat N-terminal domain; PF13855: Leucine rich repeat; PF07714: Protein tyrosine kinase
	4B	371.287	371.296	TraesCS4B03G0479700	Vacuolar sorting receptor family protein	PF02225: PA domain
	4B	371.569	371.57	TraesCS4B03G0479800	WRKY family transcription factor	PF03106: WRKY DNA -binding domain
	4B	371.664	371.664	TraesCS4B03G0479900	Pyrroline-5-carboxylate reductase	null
	4B	372.128	372.134	TraesCS4B03G0480000	Transmembrane protein 87A	PF06814: Lung seven transmembrane receptor
	4B	372.211	372.219	TraesCS4B03G0480300	Phospholipid-transporting ATPase	PF16209: Phospholipid-translocating ATPase N-terminal; PF00122: E1-E2 ATPase; PF00702: haloacid dehalogenase-like hydrolase; PF16212: Phospholipid-translocating P-type ATPase C-terminal
	4B	373.076	373.079	TraesCS4B03G0481100	extra-large G-like protein, putative (DUF3133)	PF11331: Probable zinc-ribbon domain
	4B	373.095	373.101	TraesCS4B03G0481200	PRC-barrel domain protein	null
	4B	373.292	373.295	TraesCS4B03G0481300	Kinase, putative	PF00069: Protein kinase domain; PF00433: Protein kinase C terminal domain
	4B	373.305	373.306	TraesCS4B03G0481800	Photosystem II Psb27 protein	PF13326: Photosystem II Pbs27
	4B	373.306	373.31	TraesCS4B03G0481900	Eukaryotic translation initiation factor 2 beta subunit, putative, expressed	PF01873: Domain found in IF2B/IF5
	4B	373.515	373.518	TraesCS4B03G0482100	Peroxidase	PF00141: Peroxidase
	4B	373.927	373.931	TraesCS4B03G0482200	Receptor-like kinase	PF12819: Carbohydrate-binding protein of the ER; PF07714: Protein tyrosine kinase
	4B	374.019	374.034	TraesCS4B03G0482400	Ribosome biogenesis BMS1-like protein	PF08142: AARP2CN (NUC121) domain; PF04950: 40S ribosome biogenesis protein Tsr1 and BMS1 C-terminal
	4B	374.436	374.439	TraesCS4B03G0482700	Receptor-like kinase	PF08263: Leucine rich repeat N-terminal domain; PF13855: Leucine rich repeat; PF00560: Leucine Rich Repeat; PF00069: Protein kinase domain
	4B	374.69	374.695	TraesCS4B03G0482800	ATP-binding ABC transporter	PF00005: ABC transporter
	4B	374.713	374.715	TraesCS4B03G0483300	Acid phosphatase 1	PF03767: HAD superfamily, subfamily IIIB (Acid phosphatase)
	4B	375.089	375.09	TraesCS4B03G0483600	Ribosomal protein	PF00252: Ribosomal protein L16p/L10e
	4B	375.325	375.325	TraesCS4B03G0484200	alpha/beta-Hydrolases superfamily protein	null
	4B	375.431	375.436	TraesCS4B03G0484300	Hydroxyacylglutathione hydrolase, putative, expressed	PF16123: Hydroxyacylglutathione hydrolase C-terminus
	4B	375.435	375.44	TraesCS4B03G0484400	Bromodomain containing protein, expressed	PF00439: Bromodomain
	4B	375.446	375.46	TraesCS4B03G0484500	ABC transporter B family protein	PF00664: ABC transporter transmembrane region; PF00005: ABC transporter
	4B	375.547	375.552	TraesCS4B03G0484600	Auxin efflux carrier family protein-like	PF03547: Membrane transport protein
	4B	375.714	375.719	TraesCS4B03G0484900	Cytochrome P450 family protein, expressed	PF00067: Cytochrome P450
	4B	375.72	375.72	TraesCS4B03G0485100	Immediate early response 3-interacting 1	PF08571: Yos1-like
	4B	376.667	376.669	TraesCS4B03G0485600	Calcium binding protein	PF13405: EF-hand domain; PF13499: EF-hand domain pair
	4B	376.669	376.673	TraesCS4B03G0485700	Ycf54-like protein	PF10674: Protein of unknown function (DUF2488)
	4B	376.97	376.976	TraesCS4B03G0485800	COP1-interacting-like protein, putative	null
	4B	376.977	376.982	TraesCS4B03G0485900	2,3-bisphosphoglycerate-independent phosphoglycerate mutase, putative	PF01676: Metalloenzyme superfamily; PF06415: BPG-independent PGAM N-terminus (iPGM_N)
	4B	377.077	377.082	TraesCS4B03G0486000	Hexosyltransferase	PF01501: Glycosyl transferase family 8
	4B	377.085	377.094	TraesCS4B03G0486100	Myb-like transcription factor family protein	PF00249: Myb-like DNA-binding domain; PF14379: MYB-CC type transfactor, LHEQLE motif
	4B	377.223	377.228	TraesCS4B03G0486400	Alpha-1,3-glucosyltransferase	PF03155: ALG6, ALG8 glycosyltransferase family
	4B	377.228	377.234	TraesCS4B03G0486500	Protein kinase-like protein	PF07714: Protein tyrosine kinase
	4B	378.054	378.058	TraesCS4B03G0486900	Endoglucanase	PF00759: Glycosyl hydrolase family 9
	4B	378.37	378.379	TraesCS4B03G0487800	Apyrase-like protein	PF01150: GDA1/CD39 (nucleoside phosphatase) family
	4B	378.701	378.704	TraesCS4B03G0488200	O-fucosyltransferase family protein	PF10250: GDP-fucose protein O-fucosyltransferase
	4B	378.705	378.719	TraesCS4B03G0488300	Dedicator of cytokinesis	PF14429: C2 domain in Dock180 and Zizimin proteins; PF06920: Dock homology region 2
	4B	379.932	379.935	TraesCS4B03G0489100	NAC domain protein	PF02365: No apical meristem (NAM) protein
	4B	379.998	380	TraesCS4B03G0489300	Ricin B-like lectin R40C1	null
	4B	380.386	380.387	TraesCS4B03G0489500	Transcription repressor OFP17	null
	4B	380.565	380.566	TraesCS4B03G0490200	ATP synthase epsilon chain	PF02823: ATP synthase, Delta/Epsilon chain, beta-sandwich domain
	4B	380.648	380.65	TraesCS4B03G0490500	NAC domain-containing protein	PF02365: No apical meristem (NAM) protein
	4B	380.966	380.968	TraesCS4B03G0491100	Thioredoxin, putative	PF00085: Thioredoxin
	4B	381.466	381.469	TraesCS4B03G0491500	Phospholipid-transporting ATPase	PF16209: Phospholipid-translocating ATPase N-terminal; PF00122: E1-E2 ATPase
	4B	381.477	381.481	TraesCS4B03G0491700	Phospholipid-transporting ATPase	PF16209: Phospholipid-translocating ATPase N-terminal; PF00122: E1-E2 ATPase; PF13246: Cation transport ATPase (P-type); PF16212: Phospholipid-translocating P-type ATPase C-terminal
	4B	381.96	381.963	TraesCS4B03G0492000	WUSCHEL-related homeobox	PF00046: Homeobox domain
	4B	382.089	382.091	TraesCS4B03G0492400	Myb family transcription factor APL	PF00249: Myb-like DNA-binding domain; PF14379: MYB-CC type transfactor, LHEQLE motif
	4B	382.362	382.366	TraesCS4B03G0492700	Pyruvate kinase	PF00224: Pyruvate kinase, barrel domain; PF02887: Pyruvate kinase, alpha/beta domain
	4B	382.411	382.412	TraesCS4B03G0493000	RING/U-box superfamily protein	PF14369: zinc-ribbon; PF13639: Ring finger domain
	4B	382.905	382.912	TraesCS4B03G0493200	basic helix-loop-helix (bHLH) DNA-binding superfamily protein	null
	4B	382.916	382.919	TraesCS4B03G0493600	Exostosin family protein	PF03016: Exostosin family
	4B	383.563	383.567	TraesCS4B03G0493800	Ethylene insensitive 3-like product	PF04873: Ethylene insensitive 3
	4B	384.478	384.484	TraesCS4B03G0494200	Lipid transfer protein	PF14368: Probable lipid transfer
	4B	384.687	384.692	TraesCS4B03G0494500	Mitochondrial import receptor subunit TOM40-1-like protein	PF01459: Eukaryotic porin
	4B	384.815	384.816	TraesCS4B03G0494700	Chaperone protein DnaJ	PF00226: DnaJ domain
	4B	384.823	384.83	TraesCS4B03G0494800	ARF-GAP domain 1	PF01412: Putative GTPase activating protein for Arf
	4B	384.891	384.892	TraesCS4B03G0494900	Late embryogenesis abundant protein	PF02987: Late embryogenesis abundant protein
	4B	385.288	385.293	TraesCS4B03G0495200	ELMO domain containing protein	PF04727: ELMO/CED-12 family
	4B	385.466	385.47	TraesCS4B03G0495700	Transcription factor	PF00170: bZIP transcription factor
	4B	385.472	385.477	TraesCS4B03G0496000	ATP synthase protein I	null
	4B	385.482	385.482	TraesCS4B03G0496100	RING/U-box superfamily protein	PF13639: Ring finger domain
	4B	385.486	385.486	TraesCS4B03G0496200	RING/U-box superfamily protein	PF13639: Ring finger domain
	4B	385.492	385.495	TraesCS4B03G0496300	Histidine triad nucleotide binding protein	PF01230: HIT domain
	4B	385.76	385.761	TraesCS4B03G0496400	serine-rich protein-like protein	null
	4B	385.992	386.006	TraesCS4B03G0496500	CAP-gly domain linker	null
	4B	386.012	386.015	TraesCS4B03G0496800	Deaminase-related family protein	PF00383: Cytidine and deoxycytidylate deaminase zinc-binding region
	4B	386.014	386.016	TraesCS4B03G0496900	Octanoyltransferase	PF03099: Biotin/lipoate A/B protein ligase family
	4B	386.017	386.019	TraesCS4B03G0497000	WRKY transcription factor	PF03106: WRKY DNA -binding domain
	4B	386.642	386.647	TraesCS4B03G0497600	bZIP transcription factor (DUF630 and DUF632)	PF04783: Protein of unknown function (DUF630); PF04782: Protein of unknown function (DUF632)
	4B	386.665	386.668	TraesCS4B03G0497800	Peroxidase	PF00141: Peroxidase
	4B	386.764	386.77	TraesCS4B03G0498100	Endoplasmic reticulum-Golgi intermediate compartment protein 3	PF13850: Endoplasmic Reticulum-Golgi Intermediate Compartment (ERGIC); PF07970: Endoplasmic reticulum vesicle transporter
	4B	386.774	386.776	TraesCS4B03G0498200	F-box protein	PF12937: F-box-like
	4B	387.053	387.062	TraesCS4B03G0498300	Membrane steroid-binding protein	PF00173: Cytochrome b5-like Heme/Steroid binding domain
	4B	387.128	387.131	TraesCS4B03G0498500	Guanylate kinase	PF00625: Guanylate kinase
	4B	387.14	387.145	TraesCS4B03G0498600	Receptor protein kinase, putative	PF08263: Leucine rich repeat N-terminal domain; PF13855: Leucine rich repeat; PF13516: Leucine Rich repeat; PF00560: Leucine Rich Repeat; PF07714: Protein tyrosine kinase
	4B	387.142	387.142	TraesCS4B03G0498700	RING/FYVE/PHD-type zinc finger family protein	null
	4B	387.708	387.709	TraesCS4B03G0498900	Apolipoprotein N-acyltransferase	null
	4B	387.874	387.881	TraesCS4B03G0499300	Pyruvate dehydrogenase kinase	PF10436: Mitochondrial branched-chain alpha-ketoacid dehydrogenase kinase; PF02518: Histidine kinase-, DNA gyrase B-, and HSP90-like ATPase
	4B	387.976	387.976	TraesCS4B03G0499500	VQ motif family protein	PF05678: VQ motif
	4B	388.36	388.369	TraesCS4B03G0500100	Alpha-L-arabinofuranosidase 1	PF06964: Alpha-L-arabinofuranosidase C-terminal domain
	4B	388.37	388.374	TraesCS4B03G0500200	Aquaporin SIP2-1	null
	4B	388.726	388.73	TraesCS4B03G0501400	Non-specific serine/threonine protein kinase	PF00069: Protein kinase domain; PF03822: NAF domain
	4B	389.54	389.542	TraesCS4B03G0502100	Calmodulin	PF13499: EF-hand domain pair
	4B	389.663	389.666	TraesCS4B03G0502200	GPI-anchored adhesin-like protein	null
	4B	389.918	389.928	TraesCS4B03G0502600	SNF1 protein kinase regulatory subunit beta-1	PF16561: Glycogen recognition site of AMP-activated protein kinase; PF04739: 5'-AMP-activated protein kinase beta subunit, interaction domain
	4B	390.41	390.411	TraesCS4B03G0503000	VQ motif family protein, expressed	PF05678: VQ motif
	4B	390.788	390.792	TraesCS4B03G0503100	transcription factor-like protein	PF00170: bZIP transcription factor; PF14144: Seed dormancy control
	4B	390.796	390.804	TraesCS4B03G0503200	Glucose-6-phosphate 1-dehydrogenase	PF00479: Glucose-6-phosphate dehydrogenase, NAD binding domain; PF02781: Glucose-6-phosphate dehydrogenase, C-terminal domain
	4B	390.809	390.811	TraesCS4B03G0503400	Pentatricopeptide repeat-containing protein	PF01535: PPR repeat; PF13041: PPR repeat family; PF14432: DYW family of nucleic acid deaminases
	4B	391.251	391.253	TraesCS4B03G0503700	Two-component response regulator	PF00072: Response regulator receiver domain
	4B	391.293	391.297	TraesCS4B03G0503900	WD-repeat protein, putative	null
	4B	391.355	391.361	TraesCS4B03G0504100	Evolutionarily conserved C-terminal region 2	PF04146: YT521-B-like domain
	4B	391.601	391.604	TraesCS4B03G0504200	ABC(ATP-binding) family transporter	PF00005: ABC transporter
	4B	391.892	391.894	TraesCS4B03G0504300	Hexosyltransferase	PF01501: Glycosyl transferase family 8
	4B	392.389	392.393	TraesCS4B03G0504400	30S ribosomal protein S1	PF00575: S1 RNA binding domain
	4B	392.637	392.64	TraesCS4B03G0504600	MYB transcription factor	PF00249: Myb-like DNA-binding domain
	4B	393.334	393.344	TraesCS4B03G0505100	Neutral/alkaline invertase	PF12899: Alkaline and neutral invertase
	4B	393.596	393.607	TraesCS4B03G0506000	Fe/S biogenesis protein nfuA	PF01106: NifU-like domain
	4B	393.609	393.612	TraesCS4B03G0506200	Tetratricopeptide repeat 27-like protein	PF07719: Tetratricopeptide repeat; PF13181: Tetratricopeptide repeat
	4B	393.615	393.615	TraesCS4B03G0506300	Protein TolB	PF07676: WD40-like Beta Propeller Repeat
	4B	393.617	393.619	TraesCS4B03G0506400	Pentatricopeptide repeat-containing protein	PF01535: PPR repeat; PF13041: PPR repeat family
	4B	393.778	393.783	TraesCS4B03G0506500	CAS1 domain-containing 1	PF07779: 10 TM Acyl Transferase domain found in Cas1p
	4B	393.832	393.835	TraesCS4B03G0506800	ATP-dependent RNA helicase, putative	PF13401: AAA domain; PF00271: Helicase conserved C-terminal domain; PF04408: Helicase associated domain (HA2); PF07717: Oligonucleotide/oligosaccharide-binding (OB)-fold
	4B	393.852	393.852	TraesCS4B03G0506900	Transmembrane protein, putative	null
	4B	393.87	393.875	TraesCS4B03G0507200	Adenylosuccinate lyase	PF00206: Lyase; PF08328: Adenylosuccinate lyase C-terminal
	4B	394.473	394.479	TraesCS4B03G0507300	Poly(A) polymerase	PF04928: Poly(A) polymerase central domain; PF01909: Nucleotidyltransferase domain; PF04926: Poly(A) polymerase predicted RNA binding domain
	4B	394.831	394.836	TraesCS4B03G0507400	AP2-like ethylene-responsive transcription factor	PF00847: AP2 domain
	4B	394.958	394.961	TraesCS4B03G0507500	NADH:ubiquinone oxidoreductase subunit	PF04716: ETC complex I subunit conserved region
	4B	395.043	395.047	TraesCS4B03G0507600	GPN-loop GTPase 1-like protein	PF03029: Conserved hypothetical ATP binding protein
	4B	395.136	395.136	TraesCS4B03G0507800	Transcription factor, putative	null
	4B	395.909	395.939	TraesCS4B03G0509300	NHL repeat-containing protein 2	PF13419: Haloacid dehalogenase-like hydrolase; PF13905: Thioredoxin-like; PF01436: NHL repeat
	4B	396.066	396.067	TraesCS4B03G0509400	calpain-type cysteine protease family	null
	4B	396.228	396.231	TraesCS4B03G0509800	tRNA N6-adenosine threonylcarbamoyltransferase	PF07762: Protein of unknown function (DUF1618)
QHST10	5B	272.462	272.462	TraesCS5B03G0396500	DNA topoisomerase	PF06839: GRF zinc finger
	5B	273.022	273.022	TraesCS5B03G0397100	ARM repeat superfamily protein	null
	5B	273.043	273.049	TraesCS5B03G0397500	Hexosyltransferase	PF01501: Glycosyl transferase family 8
	5B	273.049	273.052	TraesCS5B03G0397600	Calcium uniporter protein, mitochondrial	PF04678: Mitochondrial calcium uniporter
	5B	273.08	273.084	TraesCS5B03G0397700	Scarecrow transcription factor family protein	PF03514: GRAS domain family
	5B	273.505	273.509	TraesCS5B03G0397800	Transmembrane-like protein	PF05915: Eukaryotic protein of unknown function (DUF872)
	5B	273.699	273.703	TraesCS5B03G0397900	Vacuolar sorting-associated protein 32-like protein	PF03357: Snf7
	5B	273.741	273.746	TraesCS5B03G0398100	Ethanolamine-phosphate cytidylyltransferase	PF01467: Cytidylyltransferase-like
	5B	273.928	273.933	TraesCS5B03G0398300	Kinase family protein	PF07714: Protein tyrosine kinase
	5B	274.193	274.195	TraesCS5B03G0398400	LURP-one-like protein	PF04525: LURP-one-related
	5B	274.219	274.221	TraesCS5B03G0398700	LURP-one-like protein	PF04525: LURP-one-related
	5B	274.223	274.225	TraesCS5B03G0398800	Bis(5'-adenosyl)-triphosphatase	PF01230: HIT domain
	5B	274.234	274.235	TraesCS5B03G0398900	Peptidyl-prolyl cis-trans isomerase	null
	5B	274.261	274.262	TraesCS5B03G0399100	LURP-one-like protein	PF04525: LURP-one-related
	5B	274.379	274.382	TraesCS5B03G0399400	Protein kinase	PF00069: Protein kinase domain
	5B	274.653	274.654	TraesCS5B03G0399700	Quinolinate synthase A	null
	5B	274.741	274.742	TraesCS5B03G0400000	Late embryogenesis abundant (LEA) hydroxyproline-rich glycoprotein family	PF03168: Late embryogenesis abundant protein
	5B	274.743	274.745	TraesCS5B03G0400100	PHD finger family protein	null
	5B	274.985	275.02	TraesCS5B03G0400300	Cytochrome P450 family protein	PF00067: Cytochrome P450
	5B	275.043	275.048	TraesCS5B03G0400400	Cytochrome P450	PF00067: Cytochrome P450
	5B	275.053	275.055	TraesCS5B03G0400800	RING/U-box superfamily protein	PF13639: Ring finger domain
	5B	275.056	275.059	TraesCS5B03G0400900	N-acetyltransferase, putative	PF00583: Acetyltransferase (GNAT) family
	5B	275.059	275.062	TraesCS5B03G0401100	Alpha/beta-Hydrolases superfamily protein	PF00561: alpha/beta hydrolase fold
	5B	275.267	275.269	TraesCS5B03G0401500	DUF1191 superfamily protein	PF06697: Protein of unknown function (DUF1191)
	5B	275.293	275.296	TraesCS5B03G0401600	BTB/POZ domain-containing protein	PF00651: BTB/POZ domain; PF03000: NPH3 family
	5B	275.34	275.343	TraesCS5B03G0401900	Mannan endo-1,4-beta-mannosidase-like protein	PF00150: Cellulase (glycosyl hydrolase family 5)
	5B	275.538	275.541	TraesCS5B03G0402100	WRKY transcription factor	PF03106: WRKY DNA -binding domain
	5B	275.767	275.769	TraesCS5B03G0402400	WRKY transcription factor	PF03106: WRKY DNA -binding domain
	5B	275.774	275.776	TraesCS5B03G0402500	WRKY transcription factor	PF03106: WRKY DNA -binding domain
	5B	275.926	275.927	TraesCS5B03G0402900	Chaperone DnaJ-domain superfamily protein	null
	5B	276.228	276.232	TraesCS5B03G0403500	Vacuolar sorting receptor family protein	PF02225: PA domain
	5B	276.234	276.235	TraesCS5B03G0403600	Chalcone-flavonone isomerase family protein	PF02431: Chalcone-flavanone isomerase
	5B	276.239	276.24	TraesCS5B03G0403700	Non-specific lipid-transfer protein	PF00234: Protease inhibitor/seed storage/LTP family
	5B	276.547	276.548	TraesCS5B03G0404500	Non-specific lipid-transfer protein	PF00234: Protease inhibitor/seed storage/LTP family
	5B	276.803	276.81	TraesCS5B03G0405100	Kinase, putative	PF00069: Protein kinase domain
	5B	276.81	276.817	TraesCS5B03G0405200	Poly (A) RNA polymerase cid14	null
	5B	277.435	277.439	TraesCS5B03G0406600	Nucleolar RNA binding protein	PF08156: NOP5NT (NUC127) domain
	5B	277.547	277.55	TraesCS5B03G0406800	Nucleolar RNA binding protein	PF08156: NOP5NT (NUC127) domain
	5B	278.11	278.113	TraesCS5B03G0407200	Non-specific serine/threonine protein kinase	PF00069: Protein kinase domain; PF03822: NAF domain
	5B	278.135	278.136	TraesCS5B03G0407300	Methyltransferase-related protein	null
	5B	278.247	278.25	TraesCS5B03G0407400	Dual specificity protein phosphatase, putative	PF00782: Dual specificity phosphatase, catalytic domain
	5B	278.251	278.252	TraesCS5B03G0407500	Lipid transfer protein	PF14368: Probable lipid transfer
	5B	278.251	278.252	TraesCS5B03G0407600	Protein kinase superfamily protein	null
	5B	278.309	278.31	TraesCS5B03G0407700	Mediator complex, subunit Med7	null
	5B	278.316	278.319	TraesCS5B03G0407800	Saposin B domain-containing family protein	PF05184: Saposin-like type B, region 1; PF03489: Saposin-like type B, region 2
QHST11	6B	231.368	231.369	TraesCS6B03G0491600	Protein FLOWERING LOCUS T	PF01161: Phosphatidylethanolamine-binding protein
	6B	231.633	231.663	TraesCS6B03G0491900	Aminotransferase	PF13500: AAA domain; PF00202: Aminotransferase class-III
	6B	231.968	231.974	TraesCS6B03G0493700	Dehydrodolichyl diphosphate synthase complex subunit NUS1	null
	6B	231.975	231.976	TraesCS6B03G0493800	Chlorophyll a-b binding protein, chloroplastic	PF00504: Chlorophyll A-B binding protein
	6B	231.977	231.98	TraesCS6B03G0494000	Regulator of chromosome condensation (RCC1) family protein	PF00415: Regulator of chromosome condensation (RCC1) repeat; PF13540: Regulator of chromosome condensation (RCC1) repeat
	6B	231.983	231.984	TraesCS6B03G0494200	HrpN-interacting protein from Malus	null
	6B	232.246	232.251	TraesCS6B03G0494700	Scarecrow transcription factor family protein	PF03514: GRAS domain family
	6B	232.292	232.296	TraesCS6B03G0494800	MLO-like protein	PF03094: Mlo family
	6B	232.461	232.467	TraesCS6B03G0494900	TPX2 (targeting protein for Xklp2) protein family	null
	6B	232.468	232.473	TraesCS6B03G0495000	3-oxoacyl-[acyl-carrier-protein] synthase	PF00109: Beta-ketoacyl synthase, N-terminal domain; PF02801: Beta-ketoacyl synthase, C-terminal domain
	6B	232.495	232.499	TraesCS6B03G0495100	Fumarylacetoacetase	PF09298: Fumarylacetoacetase N-terminal; PF01557: Fumarylacetoacetate (FAA) hydrolase family
	6B	232.499	232.501	TraesCS6B03G0495200	Pectin lyase-like superfamily protein	PF00295: Glycosyl hydrolases family 28
	6B	232.503	232.508	TraesCS6B03G0495400	Copper-transporting ATPase	PF00403: Heavy-metal-associated domain; PF00122: E1-E2 ATPase; PF00702: haloacid dehalogenase-like hydrolase
	6B	232.956	232.962	TraesCS6B03G0495600	Outer envelope protein 80, chloroplastic	PF07244: Surface antigen variable number repeat; PF01103: Surface antigen
	6B	232.963	232.968	TraesCS6B03G0495700	Zinc transporter	PF02535: ZIP Zinc transporter
	6B	233.159	233.162	TraesCS6B03G0496200	Chaperone protein dnaJ, putative	PF00226: DnaJ domain
	6B	233.18	233.188	TraesCS6B03G0496400	T-complex protein 11	PF05794: T-complex protein 11
	6B	233.356	233.357	TraesCS6B03G0496500	Zinc finger A20 and AN1 domain stress-associated protein	PF01754: A20-like zinc finger; PF01428: AN1-like Zinc finger
	6B	233.358	233.364	TraesCS6B03G0496600	DUF1680 domain protein	PF07944: Beta-L-arabinofuranosidase, GH127
	6B	233.724	233.727	TraesCS6B03G0496900	Alpha/beta hydrolase family protein	PF09752: Abhydrolase domain containing 18
	6B	233.727	233.737	TraesCS6B03G0497000	transcription factor-like protein	PF00170: bZIP transcription factor; PF14144: Seed dormancy control
	6B	233.911	233.92	TraesCS6B03G0497400	TBCC domain-containing protein 1	PF07986: Tubulin binding cofactor C
	6B	234.324	234.328	TraesCS6B03G0497600	Lipoxygenase	PF01477: PLAT/LH2 domain; PF00305: Lipoxygenase
	6B	234.328	234.335	TraesCS6B03G0497900	Receptor-like protein kinase	PF13516: Leucine Rich repeat; PF13855: Leucine rich repeat; PF00069: Protein kinase domain
	6B	234.767	234.776	TraesCS6B03G0498100	Receptor-like kinase	PF08263: Leucine rich repeat N-terminal domain; PF00560: Leucine Rich Repeat; PF13855: Leucine rich repeat; PF13516: Leucine Rich repeat; PF07714: Protein tyrosine kinase
	6B	234.777	234.783	TraesCS6B03G0498200	ATP-dependent zinc metalloprotease FtsH	null
	6B	234.836	234.837	TraesCS6B03G0498300	Glycosyltransferase family 92 protein	PF01697: Glycosyltransferase family 92
	6B	234.837	234.838	TraesCS6B03G0498400	Glycosyltransferase family 92 protein	PF01697: Glycosyltransferase family 92
	6B	235.053	235.058	TraesCS6B03G0498600	Non-structural maintenance of chromosome element 4	PF08743: Nse4 C-terminal
	6B	235.058	235.059	TraesCS6B03G0498700	Zinc finger CCCH domain-containing protein	PF00642: Zinc finger C-x8-C-x5-C-x3-H type (and similar)
	6B	235.28	235.281	TraesCS6B03G0499300	Zinc finger CCCH domain-containing protein	PF00642: Zinc finger C-x8-C-x5-C-x3-H type (and similar); PF00013: KH domain
	6B	235.283	235.286	TraesCS6B03G0499500	Zinc finger CCCH domain-containing protein	PF00642: Zinc finger C-x8-C-x5-C-x3-H type (and similar); PF00013: KH domain
	6B	235.288	235.291	TraesCS6B03G0499600	Aminotransferase-related family protein	PF00155: Aminotransferase class I and II
	6B	235.356	235.363	TraesCS6B03G0499700	Chaperone protein dnaJ	PF00226: DnaJ domain; PF11926: Domain of unknown function (DUF3444)
	6B	235.598	235.601	TraesCS6B03G0500000	TSA: Wollemia nobilis Ref_Wollemi_Transcript_29400_1080 transcribed RNA sequence	PF11317: Protein of unknown function (DUF3119)
	6B	235.602	235.609	TraesCS6B03G0500100	Citrate synthase	PF00285: Citrate synthase, C-terminal domain
	6B	235.756	235.758	TraesCS6B03G0500600	F-box family protein	null
	6B	235.802	235.808	TraesCS6B03G0500700	Sirohydrochlorin ferrochelatase	PF01903: CbiX
	6B	236.668	236.669	TraesCS6B03G0500900	Glycosyltransferase family 92 protein	PF01697: Glycosyltransferase family 92
	6B	236.821	236.821	TraesCS6B03G0501000	Peptidyl-tRNA hydrolase	null
	6B	236.825	236.826	TraesCS6B03G0501100	protein kinase family protein	null
	6B	236.828	236.829	TraesCS6B03G0501200	YIF1b	PF03878: YIF1
	6B	237.411	237.417	TraesCS6B03G0501600	SWI/SNF complex subunit SWI3B	PF04433: SWIRM domain; PF00249: Myb-like DNA-binding domain; PF16495: SWIRM-associated region 1
	6B	237.417	237.417	TraesCS6B03G0501700	vacuolar ATP synthase catalytic subunit-related / V-ATPase-related / vacuolar proton pump-like protein	null
	6B	237.417	237.42	TraesCS6B03G0501800	Mediator of RNA polymerase II transcription subunit 18	null
	6B	237.734	237.743	TraesCS6B03G0502000	Brefeldin A-inhibited guanine nucleotide-exchange protein	PF16213: Dimerisation and cyclophilin-binding domain of Mon2; PF12783: Guanine nucleotide exchange factor in Golgi transport N-terminal; PF01369: Sec7 domain; PF09324: Domain of unknown function (DUF1981); PF16206: C-terminal region of Mon2 protein
	6B	237.744	237.748	TraesCS6B03G0502300	Mitotic spindle checkpoint protein BUBR1	PF08311: Mad3/BUB1 homology region 1
	6B	238.135	238.136	TraesCS6B03G0502700	organic solute transporter ostalpha protein (DUF300)	null
	6B	238.228	238.23	TraesCS6B03G0502900	DNA-directed RNA polymerase subunit beta''	null
	6B	238.382	238.385	TraesCS6B03G0503200	PLATZ transcription factor family protein	PF04640: PLATZ transcription factor
	6B	238.798	238.798	TraesCS6B03G0503600	Zinc-ion binding transcription regulator	null
	6B	238.801	238.802	TraesCS6B03G0503800	Nuclear pore complex protein NUP205	null
	6B	238.802	238.803	TraesCS6B03G0503900	Nucleotide-binding, alpha-beta plait	null
	6B	239.07	239.071	TraesCS6B03G0504400	TMV response-related protein	PF14009: Domain of unknown function (DUF4228)
	6B	239.08	239.081	TraesCS6B03G0504500	30S ribosomal protein S19	PF14009: Domain of unknown function (DUF4228)
	6B	239.097	239.099	TraesCS6B03G0505100	Pentatricopeptide repeat-containing family protein	PF13041: PPR repeat family; PF01535: PPR repeat
	6B	239.143	239.146	TraesCS6B03G0505200	Receptor-like protein kinase	PF01476: LysM domain; PF07714: Protein tyrosine kinase
	6B	239.726	239.728	TraesCS6B03G0505800	Receptor-like protein kinase	PF01476: LysM domain; PF07714: Protein tyrosine kinase
	6B	239.748	239.749	TraesCS6B03G0506000	Peroxiredoxin, putative	PF08534: Redoxin
	6B	240.201	240.207	TraesCS6B03G0506300	Cellulose synthase-like protein	PF13641: Glycosyltransferase like family 2
	6B	240.608	240.611	TraesCS6B03G0506800	S-adenosylmethionine synthase	PF00438: S-adenosylmethionine synthetase, N-terminal domain; PF02772: S-adenosylmethionine synthetase, central domain; PF02773: S-adenosylmethionine synthetase, C-terminal domain
	6B	240.73	240.743	TraesCS6B03G0507000	Autophagy-related protein 2	PF12624: N-terminal region of Chorein or VPS13; PF13329: Autophagy-related protein 2 CAD motif; PF09333: Autophagy-related protein C terminal domain
	6B	240.895	240.921	TraesCS6B03G0507100	Methyl-CpG-binding domain-containing protein 9	PF00439: Bromodomain; PF00628: PHD-finger; PF15612: WSTF, HB1, Itc1p, MBD9 motif 1; PF15613: Williams-Beuren syndrome DDT (WSD), D-TOX E motif
	6B	242.438	242.441	TraesCS6B03G0507700	2-oxoglutarate (2OG) and Fe(II)-dependent oxygenase superfamily protein	null
	6B	242.513	242.517	TraesCS6B03G0507800	NAD-dependent malic enzyme	PF12274: Protein of unknown function (DUF3615)
	6B	242.519	242.519	TraesCS6B03G0508100	Ribosomal protein S13	PF00416: Ribosomal protein S13/S18
	6B	242.555	242.555	TraesCS6B03G0508300	NADH-ubiquinone oxidoreductase chain 1	PF00146: NADH dehydrogenase
	6B	242.608	242.61	TraesCS6B03G0508500	phospholipase D beta 2	PF12274: Protein of unknown function (DUF3615)
	6B	243.134	243.139	TraesCS6B03G0509300	Protein FLX-like 2	null
	6B	243.143	243.143	TraesCS6B03G0509400	auxin transport protein (BIG)	null
	6B	243.146	243.146	TraesCS6B03G0509500	E3 ubiquitin-protein ligase RLIM-like protein	null
	6B	243.394	243.395	TraesCS6B03G0509800	Glutamine dumper, putative	null
	6B	243.449	243.45	TraesCS6B03G0509900	Histone H2A	PF00125: Core histone H2A/H2B/H3/H4; PF16211: C-terminus of histone H2A
	6B	243.728	243.732	TraesCS6B03G0510000	Serine/threonine-protein phosphatase 2A regulatory subunit B'' subunit alpha	PF13499: EF-hand domain pair
	6B	243.762	243.762	TraesCS6B03G0510400	BZIP transcription factor	PF00170: bZIP transcription factor
	6B	243.762	243.765	TraesCS6B03G0510500	RING/U-box superfamily protein	PF13639: Ring finger domain
	6B	244.184	244.186	TraesCS6B03G0510900	Amino acid transporter-like protein	PF01490: Transmembrane amino acid transporter protein
	6B	244.197	244.202	TraesCS6B03G0511200	Alpha/beta-Hydrolases superfamily protein	PF12146: Serine aminopeptidase, S33
	6B	244.272	244.272	TraesCS6B03G0511400	DNA topoisomerase	null
	6B	244.318	244.319	TraesCS6B03G0512000	Extracellular matrix-binding protein ebh	null
	6B	244.322	244.322	TraesCS6B03G0512100	Elongation factor 1 beta	PF00736: EF-1 guanine nucleotide exchange domain
QHST12	6B	476.169	476.171	TraesCS6B03G0761500	Gibberellin 2-beta-dioxygenase	PF14226: non-haem dioxygenase in morphine synthesis N-terminal; PF03171: 2OG-Fe(II) oxygenase superfamily
	6B	476.443	476.444	TraesCS6B03G0762000	60S ribosomal protein L8	null
	6B	476.888	476.893	TraesCS6B03G0762500	Protein lunapark	PF10058: Predicted integral membrane zinc-ribbon metal-binding protein
	6B	477.228	477.234	TraesCS6B03G0762700	Histone H2A deubiquitinase (DUF3755)	PF12579: Protein of unknown function (DUF3755)
	6B	477.441	477.458	TraesCS6B03G0763000	Regulator of nonsense transcripts 2	PF02854: MIF4G domain; PF04050: Up-frameshift suppressor 2
	6B	477.86	477.861	TraesCS6B03G0763300	Response regulator	PF00072: Response regulator receiver domain
	6B	477.92	477.94	TraesCS6B03G0763400	ADP-ribosylation factor GTPase-activating protein	PF16746: BAR domain of APPL family; PF00169: PH domain; PF01412: Putative GTPase activating protein for Arf; PF12796: Ankyrin repeats (3 copies)
	6B	478.265	478.282	TraesCS6B03G0763800	B-block binding subunit of TFIIIC	PF04182: B-block binding subunit of TFIIIC
	6B	478.282	478.284	TraesCS6B03G0764000	Pentatricopeptide repeat-containing protein	PF01535: PPR repeat; PF13041: PPR repeat family
	6B	478.942	478.951	TraesCS6B03G0764400	3'(2'),5'-bisphosphate nucleotidase 1	PF00459: Inositol monophosphatase family
	6B	478.956	478.959	TraesCS6B03G0764600	E2F-associated phosphoprotein	PF10238: E2F-associated phosphoprotein
	6B	478.965	478.966	TraesCS6B03G0764800	F-box family protein	PF00646: F-box domain
	6B	478.978	478.981	TraesCS6B03G0764900	Beta-1,3-galactosyltransferase-like protein	PF00337: Galactoside-binding lectin; PF01762: Galactosyltransferase
	6B	478.981	478.987	TraesCS6B03G0765000	NAD(P)H-hydrate epimerase	PF03853: YjeF-related protein N-terminus; PF01243: Pyridoxamine 5'-phosphate oxidase; PF10590: Pyridoxine 5'-phosphate oxidase C-terminal dimerisation region
	6B	479.067	479.071	TraesCS6B03G0765400	Nitrilase	PF00795: Carbon-nitrogen hydrolase
	6B	479.072	479.076	TraesCS6B03G0765500	Nitrilase	PF00795: Carbon-nitrogen hydrolase
	6B	479.076	479.076	TraesCS6B03G0765600	Bric-a-brac protein	null
	6B	479.146	479.156	TraesCS6B03G0765700	Nitrilase	PF00795: Carbon-nitrogen hydrolase
	6B	479.32	479.321	TraesCS6B03G0766700	Carboxypeptidase	null
	6B	479.331	479.332	TraesCS6B03G0767100	Endothelin-converting enzyme 2	null
	6B	479.332	479.334	TraesCS6B03G0767200	Trafficking protein particle complex subunit 12	null
	6B	479.384	479.387	TraesCS6B03G0767400	Protein disulfide-isomerase	PF00085: Thioredoxin; PF13848: Thioredoxin-like domain
	6B	479.429	479.429	TraesCS6B03G0767600	Na(+)-translocating NADH-quinone reductase subunit D	null
	6B	479.458	479.465	TraesCS6B03G0767700	Carboxypeptidase	PF00450: Serine carboxypeptidase
	6B	479.657	479.661	TraesCS6B03G0767900	SET domain-containing protein 9	null
	6B	479.779	479.781	TraesCS6B03G0768100	Bifunctional uridylyltransferase/uridylyl-removing enzyme	PF01842: ACT domain
	6B	479.826	479.827	TraesCS6B03G0768400	ATP-dependent Clp protease proteolytic subunit	PF00574: Clp protease
	6B	480.4	480.402	TraesCS6B03G0768800	UDP-glycosyltransferase	PF00201: UDP-glucoronosyl and UDP-glucosyl transferase
	6B	480.467	480.468	TraesCS6B03G0768900	Protein phosphatase 2C family protein	PF07228: Stage II sporulation protein E (SpoIIE)
	6B	480.768	480.772	TraesCS6B03G0769100	Replication protein A subunit	PF01336: OB-fold nucleic acid binding domain; PF08784: Replication protein A C terminal
	6B	480.773	480.778	TraesCS6B03G0769200	Yellow stripe-like transporter 12	PF03169: OPT oligopeptide transporter protein
	6B	480.872	480.873	TraesCS6B03G0769300	Surfeit locus protein 6	PF15459: 60S ribosome biogenesis protein Rrp14; PF04935: Surfeit locus protein 6
	6B	481.218	481.219	TraesCS6B03G0769500	TCP transcription factor	PF03634: TCP family transcription factor
	6B	481.223	481.224	TraesCS6B03G0769600	BolA-like protein, expressed	PF01722: BolA-like protein
	6B	481.23	481.232	TraesCS6B03G0769800	Atp-dependent rna helicase	PF00270: DEAD/DEAH box helicase; PF00271: Helicase conserved C-terminal domain
	6B	481.248	481.251	TraesCS6B03G0769900	F-box/LRR protein	PF13516: Leucine Rich repeat
	6B	481.699	481.701	TraesCS6B03G0770100	GRAM domain-containing protein / ABA-responsive protein-related	PF02893: GRAM domain
	6B	482.33	482.333	TraesCS6B03G0770500	Endosomal targeting BRO1-like domain-containing protein	PF03097: BRO1-like domain
	6B	482.333	482.337	TraesCS6B03G0770600	Alcohol dehydrogenase family protein	PF08240: Alcohol dehydrogenase GroES-like domain; PF00107: Zinc-binding dehydrogenase
	6B	482.344	482.349	TraesCS6B03G0770800	heat-inducible transcription repressor (DUF639)	PF04842: Plant protein of unknown function (DUF639)
	6B	482.426	482.43	TraesCS6B03G0770900	DNA binding protein	null
	6B	482.584	482.586	TraesCS6B03G0771000	OO_Ba0013J05-OO_Ba0033A15.14 protein	null
	6B	482.593	482.594	TraesCS6B03G0771200	Ferredoxin-thioredoxin reductase, variable chain	PF02941: Ferredoxin thioredoxin reductase variable alpha chain
	6B	482.594	482.598	TraesCS6B03G0771300	pH-response regulator protein palA/RIM20	PF03097: BRO1-like domain
	6B	482.903	482.905	TraesCS6B03G0771700	ethylene-responsive transcription factor	PF00847: AP2 domain
	6B	483.423	483.429	TraesCS6B03G0772000	WD-repeat protein, putative	PF00400: WD domain, G-beta repeat
	6B	483.806	483.816	TraesCS6B03G0772100	RNA polymerase II C-terminal domain phosphatase-like protein	PF03031: NLI interacting factor-like phosphatase; PF00035: Double-stranded RNA binding motif
	6B	483.853	483.88	TraesCS6B03G0772400	HNH endonuclease family protein, expressed	PF01844: HNH endonuclease
	6B	483.884	483.886	TraesCS6B03G0772800	CBS domain-containing protein CBSX5	PF00571: CBS domain
	6B	483.968	483.97	TraesCS6B03G0772900	kinase with adenine nucleotide alpha hydrolases-like domain-containing protein	null
	6B	484.191	484.195	TraesCS6B03G0773400	Expansin protein	PF03330: Lytic transglycolase; PF01357: Pollen allergen
	6B	484.26	484.261	TraesCS6B03G0773500	E3 ubiquitin-protein ligase	PF00097: Zinc finger, C3HC4 type (RING finger)
	6B	484.269	484.275	TraesCS6B03G0773600	Calcium-dependent lipid-binding domain-containing protein	PF00168: C2 domain
	6B	484.276	484.277	TraesCS6B03G0773700	Clavata3/ESR (CLE) gene family member	null
	6B	484.295	484.296	TraesCS6B03G0773900	Werner Syndrome-like exonuclease	null
	6B	484.326	484.342	TraesCS6B03G0774100	Membrane steroid-binding protein	PF00173: Cytochrome b5-like Heme/Steroid binding domain
	6B	484.576	484.578	TraesCS6B03G0774400	Lectin receptor kinase	PF00139: Legume lectin domain; PF00069: Protein kinase domain
	6B	484.863	484.865	TraesCS6B03G0774700	LIM domain containing protein	PF00412: LIM domain
	6B	484.988	484.991	TraesCS6B03G0775000	MYB transcription factor	PF00249: Myb-like DNA-binding domain
QHST13	7A	626.648	626.649	TraesCS7A03G1041800	Proteasome-associated protein ECM29-like protein	null
	7A	626.752	626.753	TraesCS7A03G1042100	Ripening related protein family	null
	7A	627.327	627.329	TraesCS7A03G1042500	GDSL esterase/lipase	PF00657: GDSL-like Lipase/Acylhydrolase
	7A	627.451	627.454	TraesCS7A03G1042800	Pentatricopeptide repeat-containing protein	PF01535: PPR repeat; PF13041: PPR repeat family; PF14432: DYW family of nucleic acid deaminases
	7A	627.454	627.456	TraesCS7A03G1042900	T-box transcription factor, putative (DUF863)	null
	7A	627.459	627.462	TraesCS7A03G1043100	Fe/S biogenesis protein nfuA	PF01106: NifU-like domain
	7A	627.46	627.462	TraesCS7A03G1043200	Pentatricopeptide repeat-containing protein	PF01535: PPR repeat; PF13041: PPR repeat family
	7A	628.688	628.689	TraesCS7A03G1043900	Adaptin ear-binding coat-associated protein 1	PF07466: Protein of unknown function (DUF1517)
	7A	628.76	628.762	TraesCS7A03G1044200	Ulp1 protease family, carboxy-terminal domain protein	PF02902: Ulp1 protease family, C-terminal catalytic domain
	7A	628.798	628.799	TraesCS7A03G1044500	DNA topoisomerase	null
	7A	628.807	628.809	TraesCS7A03G1044800	GDSL esterase/lipase	PF00657: GDSL-like Lipase/Acylhydrolase
	7A	628.809	628.821	TraesCS7A03G1044900	ARM repeat superfamily protein	null
	7A	628.84	628.841	TraesCS7A03G1045500	UPF0345 protein YaiE	PF05553: Cotton fibre expressed protein
	7A	628.886	628.887	TraesCS7A03G1045700	UPF0345 protein YaiE	PF05553: Cotton fibre expressed protein
	7A	628.957	628.957	TraesCS7A03G1045900	Freezing-induced 1	null
	7A	628.958	628.96	TraesCS7A03G1046000	Sugar transporter family protein	PF00083: Sugar (and other) transporter
	7A	628.964	628.966	TraesCS7A03G1046300	Heat shock 70 kDa protein	PF00012: Hsp70 protein
	7A	629.377	629.379	TraesCS7A03G1047000	Ribosomal RNA large subunit methyltransferase E	PF01728: FtsJ-like methyltransferase; PF11861: Domain of unknown function (DUF3381)
	7A	629.528	629.53	TraesCS7A03G1047200	Ethanolamine ammonia-lyase light chain	null
	7A	629.53	629.532	TraesCS7A03G1047300	Serine/threonine-protein kinase	PF01453: D-mannose binding lectin; PF00954: S-locus glycoprotein domain; PF08276: PAN-like domain; PF00069: Protein kinase domain
	7A	629.534	629.537	TraesCS7A03G1047500	Serine/threonine-protein kinase	PF01453: D-mannose binding lectin; PF00954: S-locus glycoprotein domain; PF08276: PAN-like domain; PF00069: Protein kinase domain
	7A	629.598	629.601	TraesCS7A03G1047600	Serine/threonine-protein kinase	PF01453: D-mannose binding lectin; PF00954: S-locus glycoprotein domain; PF08276: PAN-like domain; PF00069: Protein kinase domain
	7A	629.611	629.614	TraesCS7A03G1047900	Serine/threonine-protein kinase	PF01453: D-mannose binding lectin; PF00954: S-locus glycoprotein domain; PF08276: PAN-like domain; PF00069: Protein kinase domain
	7A	629.613	629.614	TraesCS7A03G1048000	RNA polymerase B	null
	7A	629.626	629.628	TraesCS7A03G1048100	Serine/threonine-protein kinase	PF01453: D-mannose binding lectin; PF00954: S-locus glycoprotein domain; PF08276: PAN-like domain; PF00069: Protein kinase domain
	7A	629.632	629.637	TraesCS7A03G1048200	Kelch repeat-containing protein 1	PF13426: PAS domain; PF12937: F-box-like; PF13418: Galactose oxidase, central domain; PF13415: Galactose oxidase, central domain; PF07646: Kelch motif
	7A	629.638	629.639	TraesCS7A03G1048300	Kinase-like	PF00069: Protein kinase domain
	7A	629.639	629.64	TraesCS7A03G1048400	Transcription elongation factor (TFIIS) family protein	PF08711: TFIIS helical bundle-like domain
	7A	629.699	629.699	TraesCS7A03G1048600	Zinc finger family protein	PF13912: C2H2-type zinc finger
	7A	629.704	629.704	TraesCS7A03G1048700	Zinc finger family protein	PF13912: C2H2-type zinc finger
	7A	629.733	629.736	TraesCS7A03G1048800	DUF1644 family protein	PF07800: Protein of unknown function (DUF1644)
	7A	629.738	629.741	TraesCS7A03G1048900	Zinc finger protein	PF12756: C2H2 type zinc-finger (2 copies)
	7A	629.748	629.751	TraesCS7A03G1049000	WEB family protein, chloroplastic	null
	7A	629.903	629.906	TraesCS7A03G1049100	Receptor-kinase, putative	PF08263: Leucine rich repeat N-terminal domain; PF00560: Leucine Rich Repeat; PF00069: Protein kinase domain
	7A	630.581	630.592	TraesCS7A03G1049400	F-box family protein	PF03478: Protein of unknown function (DUF295)
	7A	630.596	630.598	TraesCS7A03G1049500	F-box family protein	PF03478: Protein of unknown function (DUF295)
	7A	630.598	630.601	TraesCS7A03G1049600	cDNA clone:002-103-C12, full insert sequence	null
	7A	630.852	630.855	TraesCS7A03G1049700	Divalent ion symporter	null
	7A	630.86	630.865	TraesCS7A03G1049800	Replication protein A subunit	PF08784: Replication protein A C terminal
	7A	630.865	630.869	TraesCS7A03G1049900	Receptor-like kinase	PF07714: Protein tyrosine kinase
	7A	630.901	630.906	TraesCS7A03G1050100	Protein VERNALIZATION INSENSITIVE 3	PF07227: PHD - plant homeodomain finger protein
	7A	630.907	630.908	TraesCS7A03G1050200	Receptor protein kinase-like	PF00069: Protein kinase domain
	7A	630.907	630.907	TraesCS7A03G1050300	Myosin heavy chain-like protein	null
	7A	630.938	630.94	TraesCS7A03G1050400	F-box family protein	PF12937: F-box-like; PF03478: Protein of unknown function (DUF295)
	7A	630.974	630.975	TraesCS7A03G1050500	type 2 peroxiredoxin-related / thiol specific antioxidant / mal allergen family protein	null
	7A	630.995	630.995	TraesCS7A03G1050900	Mediator of RNA polymerase II transcription subunit 13-like	null
	7A	631.027	631.027	TraesCS7A03G1051100	Retinoid isomerohydrolase	null
	7A	631.029	631.03	TraesCS7A03G1051200	Protein MID1-COMPLEMENTING ACTIVITY 1	null
	7A	631.1	631.101	TraesCS7A03G1051400	ATP-dependent helicase/deoxyribonuclease subunit B	null
	7A	631.141	631.146	TraesCS7A03G1051700	Receptor protein kinase-like	PF00069: Protein kinase domain
	7A	631.211	631.212	TraesCS7A03G1051900	Holliday junction ATP-dependent DNA helicase RuvB	null
	7A	631.214	631.218	TraesCS7A03G1052100	Receptor protein kinase-like	PF00069: Protein kinase domain
	7A	631.983	631.989	TraesCS7A03G1052300	WD-repeat protein, putative	null
	7A	632.334	632.339	TraesCS7A03G1052600	Receptor protein kinase-like	PF00069: Protein kinase domain
	7A	632.352	632.357	TraesCS7A03G1052700	electron transporter, putative (Protein of unknown function, DUF547)	PF14389: Leucine-zipper of ternary complex factor MIP1; PF04784: Protein of unknown function, DUF547
	7A	632.457	632.458	TraesCS7A03G1052900	Histone H4	PF15511: Centromere kinetochore component CENP-T histone fold
	7A	632.458	632.459	TraesCS7A03G1053000	Histone H4	PF15511: Centromere kinetochore component CENP-T histone fold
	7A	632.462	632.462	TraesCS7A03G1053100	Photosystem II CP47 reaction center protein	null
	7A	632.499	632.499	TraesCS7A03G1053300	Histone H4	PF15511: Centromere kinetochore component CENP-T histone fold
	7A	632.62	632.621	TraesCS7A03G1053400	Pyrroline-5-carboxylate reductase 3	null
QHST14	7A	683.153	683.155	TraesCS7A03G1182900	Protein kinase	PF07714: Protein tyrosine kinase
	7A	683.174	683.175	TraesCS7A03G1183000	Proline--tRNA ligase	null
	7A	683.18	683.18	TraesCS7A03G1183100	Ubiquitin	PF00240: Ubiquitin family
	7A	683.516	683.519	TraesCS7A03G1183400	Subtilisin-like protease	PF05922: Peptidase inhibitor I9; PF00082: Subtilase family
	7A	683.532	683.534	TraesCS7A03G1183800	Basic-leucine zipper (BZIP) transcription factor family	PF00170: bZIP transcription factor
	7A	683.561	683.561	TraesCS7A03G1183900	RNA-binding (RRM/RBD/RNP motifs) family protein	null
	7A	683.609	683.617	TraesCS7A03G1184300	Receptor-like protein kinase	PF08263: Leucine rich repeat N-terminal domain; PF00069: Protein kinase domain
	7A	683.706	683.707	TraesCS7A03G1184400	Leucine-rich repeat receptor-like protein kinase	PF12799: Leucine Rich repeats (2 copies)
	7A	683.784	683.786	TraesCS7A03G1184600	Aspartic proteinase nepenthesin-2	PF14543: Xylanase inhibitor N-terminal; PF14541: Xylanase inhibitor C-terminal
	7A	683.931	683.932	TraesCS7A03G1185600	Aspartic proteinase nepenthesin-2	PF14543: Xylanase inhibitor N-terminal; PF14541: Xylanase inhibitor C-terminal
	7A	684.16	684.161	TraesCS7A03G1185900	Aspartic proteinase nepenthesin-2	PF14543: Xylanase inhibitor N-terminal; PF14541: Xylanase inhibitor C-terminal
	7A	684.164	684.166	TraesCS7A03G1186000	Aspartic proteinase nepenthesin-2	PF14543: Xylanase inhibitor N-terminal; PF14541: Xylanase inhibitor C-terminal
	7A	684.227	684.229	TraesCS7A03G1186100	Aspartic proteinase nepenthesin-2	PF14543: Xylanase inhibitor N-terminal; PF14541: Xylanase inhibitor C-terminal
	7A	684.384	684.391	TraesCS7A03G1186200	ATP synthase subunit beta	PF02874: ATP synthase alpha/beta family, beta-barrel domain; PF16886: ATPsynthase alpha/beta subunit N-term extension; PF00006: ATP synthase alpha/beta family, nucleotide-binding domain
	7A	684.393	684.399	TraesCS7A03G1186300	Core-2/I-branching beta-1,6-N-acetylglucosaminyltransferase family protein	PF02485: Core-2/I-Branching enzyme
	7A	684.427	684.449	TraesCS7A03G1186900	Glutamine--tRNA ligase	PF04558: Glutaminyl-tRNA synthetase, non-specific RNA binding region part 1; PF04557: Glutaminyl-tRNA synthetase, non-specific RNA binding region part 2; PF00749: tRNA synthetases class I (E and Q), catalytic domain; PF03950: tRNA synthetases class I (E and Q), anti-codon binding domain
	7A	684.449	684.452	TraesCS7A03G1187500	Cryptochrome 2	PF00875: DNA photolyase; PF03441: FAD binding domain of DNA photolyase
	7A	684.452	684.454	TraesCS7A03G1187600	Photosystem II CP47 reaction center protein	null
	7A	684.473	684.475	TraesCS7A03G1187700	WAT1-related protein	PF00892: EamA-like transporter family
	7A	684.504	684.519	TraesCS7A03G1188100	null	null
	7A	684.526	684.531	TraesCS7A03G1188300	TBC1 domain family member-like protein	PF00566: Rab-GTPase-TBC domain
	7A	684.531	684.533	TraesCS7A03G1188400	Diphthamide biosynthesis protein 3	PF05207: CSL zinc finger
	7A	684.556	684.557	TraesCS7A03G1188500	Serine/arginine repetitive matrix protein 2, putative isoform 1	null
	7A	684.557	684.561	TraesCS7A03G1188600	ENTH/ANTH/VHS superfamily protein	PF07651: ANTH domain
	7A	684.566	684.567	TraesCS7A03G1188700	Nitrate reductase [NADH]	null
	7A	684.589	684.592	TraesCS7A03G1188800	Zinc finger, PHD-finger	PF01448: ELM2 domain
	7A	684.82	684.821	TraesCS7A03G1189400	Zinc finger protein CONSTANS-LIKE 1	null
	7A	684.877	684.877	TraesCS7A03G1189500	Histone H2B	PF00125: Core histone H2A/H2B/H3/H4
	7A	684.895	684.896	TraesCS7A03G1189700	Histone H2B	PF00125: Core histone H2A/H2B/H3/H4
	7A	684.957	684.957	TraesCS7A03G1189900	Histone H2B	PF00125: Core histone H2A/H2B/H3/H4
	7A	684.958	684.966	TraesCS7A03G1190000	Kinase	PF08263: Leucine rich repeat N-terminal domain; PF13855: Leucine rich repeat; PF07714: Protein tyrosine kinase
	7A	684.973	684.977	TraesCS7A03G1190100	Ubiquitin-conjugating enzyme E2	PF00179: Ubiquitin-conjugating enzyme
	7A	684.978	684.979	TraesCS7A03G1190200	Ripening-related protein	null
	7A	685.028	685.03	TraesCS7A03G1190500	Ubiquitin-conjugating enzyme E2	PF00179: Ubiquitin-conjugating enzyme
	7A	685.038	685.038	TraesCS7A03G1190600	DNA ligase	null
	7A	685.05	685.051	TraesCS7A03G1190800	50S ribosomal protein L33 2	null
	7A	685.172	685.173	TraesCS7A03G1191400	cotton fiber protein	PF05553: Cotton fibre expressed protein
	7A	685.205	685.209	TraesCS7A03G1191600	C2 calcium/lipid-binding and GRAM domain protein	PF00168: C2 domain; PF08372: Plant phosphoribosyltransferase C-terminal
	7A	685.258	685.26	TraesCS7A03G1191900	ATP-dependent zinc metalloprotease FtsH	PF14363: Domain associated at C-terminal with AAA; PF00004: ATPase family associated with various cellular activities (AAA)
	7A	685.309	685.311	TraesCS7A03G1192000	Disease resistance protein RGA2	null
	7A	685.533	685.534	TraesCS7A03G1192200	F-box family protein	null
	7A	685.535	685.535	TraesCS7A03G1192300	B3 domain-containing protein	PF02362: B3 DNA binding domain
	7A	685.642	685.647	TraesCS7A03G1192600	Auxin efflux carrier component	PF03547: Membrane transport protein
	7A	686.206	686.207	TraesCS7A03G1194000	cyclin-dependent kinase inhibitor	null
	7A	686.239	686.24	TraesCS7A03G1194200	cyclin-dependent kinase inhibitor	null
	7A	686.358	686.361	TraesCS7A03G1194600	UDP-glycosyltransferase	PF00201: UDP-glucoronosyl and UDP-glucosyl transferase
	7A	686.41	686.416	TraesCS7A03G1194800	UDP-glycosyltransferase	PF00201: UDP-glucoronosyl and UDP-glucosyl transferase
	7A	686.419	686.44	TraesCS7A03G1194900	Cytochrome P450, putative	PF00067: Cytochrome P450
	7A	686.442	686.443	TraesCS7A03G1195000	Tetratricopeptide repeat-like superfamily protein, putative	null
	7A	686.561	686.563	TraesCS7A03G1195300	F-box family protein	PF00646: F-box domain; PF08268: F-box associated domain
	7A	686.61	686.614	TraesCS7A03G1196600	Glutaredoxin	PF00462: Glutaredoxin
	7A	686.621	686.625	TraesCS7A03G1196800	30S ribosomal protein S6	PF01250: Ribosomal protein S6
	7A	686.79	686.792	TraesCS7A03G1197100	Heat shock family protein	PF00011: Hsp20/alpha crystallin family
	7A	686.795	686.795	TraesCS7A03G1197200	Hsp20/alpha crystallin family protein	null
	7A	686.798	686.798	TraesCS7A03G1197300	Auxin efflux carrier component	null
	7A	686.798	686.799	TraesCS7A03G1197400	Aldolase-type TIM barrel family protein	null
	7A	686.804	686.811	TraesCS7A03G1197500	Methyl-CpG-binding domain protein	PF01429: Methyl-CpG binding domain
	7A	686.82	686.822	TraesCS7A03G1197600	Protein trichome birefringence	PF14416: PMR5 N terminal Domain; PF13839: GDSL/SGNH-like Acyl-Esterase family found in Pmr5 and Cas1p
	7A	687.491	687.502	TraesCS7A03G1198200	Villin	PF00626: Gelsolin repeat; PF02209: Villin headpiece domain
	7A	687.503	687.505	TraesCS7A03G1198300	Protein DETOXIFICATION	PF01554: MatE
	7A	687.51	687.512	TraesCS7A03G1198400	Nodulin-like / Major Facilitator Superfamily protein	PF06813: Nodulin-like
	7A	687.706	687.708	TraesCS7A03G1198700	Maturase-like protein	PF01348: Type II intron maturase
	7A	688.09	688.1	TraesCS7A03G1198800	MMS19 nucleotide excision repair protein-like protein	PF14500: Dos2-interacting transcription regulator of RNA-Pol-II; PF12460: RNAPII transcription regulator C-terminal
	7A	688.313	688.315	TraesCS7A03G1199600	Disks large homolog 3	null
	7A	688.894	688.898	TraesCS7A03G1199700	SQUAMOSA promoter-binding protein-like protein	PF03110: SBP domain
QHST15	7D	19.6842	19.6856	TraesCS7D03G0083900	Calcium-dependent lipid-binding domain-containing protein	null
	7D	19.6905	19.6951	TraesCS7D03G0084000	Flavonoid 3'-hydroxylase	PF00067: Cytochrome P450
	7D	19.7393	19.7513	TraesCS7D03G0084400	MADS-box transcription factor	PF00319: SRF-type transcription factor (DNA-binding and dimerisation domain)
	7D	19.7598	19.7609	TraesCS7D03G0084500	Seed specific protein Bn15D1B	null
	7D	19.7624	19.7663	TraesCS7D03G0084600	GDSL esterase/lipase	PF00657: GDSL-like Lipase/Acylhydrolase
	7D	19.7982	19.8019	TraesCS7D03G0084900	disease resistance protein (TIR-NBS-LRR class)	PF00931: NB-ARC domain
	7D	19.8081	19.809	TraesCS7D03G0085200	Hydrogen peroxide-induced 1	null
	7D	19.8099	19.8114	TraesCS7D03G0085300	F-box protein	null
	7D	19.8288	19.83	TraesCS7D03G0085500	F-box protein	null
	7D	19.9302	19.9343	TraesCS7D03G0086000	Receptor protein kinase, putative	PF08263: Leucine rich repeat N-terminal domain; PF00560: Leucine Rich Repeat; PF13855: Leucine rich repeat; PF00069: Protein kinase domain
	7D	20.0872	20.0889	TraesCS7D03G0086500	Carboxyl methyltransferase	PF03492: SAM dependent carboxyl methyltransferase
	7D	20.2078	20.2085	TraesCS7D03G0087200	Carboxyl methyltransferase	PF03492: SAM dependent carboxyl methyltransferase
	7D	20.2791	20.2798	TraesCS7D03G0087400	Seed maturation protein	PF03760: Late embryogenesis abundant (LEA) group 1
	7D	20.2867	20.2885	TraesCS7D03G0087500	Glycosyltransferase	PF00201: UDP-glucoronosyl and UDP-glucosyl transferase
	7D	20.2918	20.2978	TraesCS7D03G0087600	Cytochrome P450	PF00067: Cytochrome P450
	7D	20.4368	20.4406	TraesCS7D03G0087800	Disease resistance protein (TIR-NBS-LRR class) family	PF01926: 50S ribosome-binding GTPase
	7D	20.4458	20.452	TraesCS7D03G0088000	Flavin-containing monooxygenase	PF00069: Protein kinase domain; PF00743: Flavin-binding monooxygenase-like
	7D	20.5401	20.5428	TraesCS7D03G0088100	Cytochrome P450 family protein, expressed	PF00067: Cytochrome P450
	7D	20.6025	20.607	TraesCS7D03G0088200	WPP domain-interacting tail-anchored protein 1	null
	7D	20.6107	20.6142	TraesCS7D03G0088300	transmembrane protein, putative (DUF1218)	PF06749: Protein of unknown function (DUF1218)
	7D	20.8004	20.801	TraesCS7D03G0088900	NBS-LRR-like resistance protein	null
	7D	20.8174	20.8199	TraesCS7D03G0089000	NBS-LRR disease resistance protein	PF00931: NB-ARC domain
	7D	20.8464	20.847	TraesCS7D03G0089300	Cysteine proteinase inhibitor	null
	7D	20.8532	20.8545	TraesCS7D03G0089500	Ozone-responsive stress related protein	PF06592: Protein of unknown function (DUF1138)
	7D	20.8559	20.8685	TraesCS7D03G0089600	receptor kinase 1	PF00069: Protein kinase domain; PF00635: MSP (Major sperm protein) domain; PF00400: WD domain, G-beta repeat
	7D	20.9328	20.9348	TraesCS7D03G0089800	Plant/F18O14-17 protein	null
	7D	20.9494	20.9615	TraesCS7D03G0089900	Phosphoglucan, water dikinase	PF00686: Starch binding domain; PF01326: Pyruvate phosphate dikinase, PEP/pyruvate binding domain
	7D	21.1289	21.1323	TraesCS7D03G0090000	Haloacid dehalogenase-like hydrolase domain-containing protein 3	PF13419: Haloacid dehalogenase-like hydrolase
	7D	21.1774	21.1782	TraesCS7D03G0090600	Disease resistance protein	PF00931: NB-ARC domain
	7D	21.2019	21.2052	TraesCS7D03G0090700	NBS-LRR disease resistance protein, putative, expressed	PF00931: NB-ARC domain
	7D	21.2101	21.2109	TraesCS7D03G0090800	ATP-dependent Clp protease ATP-binding subunit ClpX	PF00931: NB-ARC domain
	7D	21.2178	21.2208	TraesCS7D03G0090900	disease resistance family protein / LRR family protein	PF00931: NB-ARC domain
	7D	21.2232	21.2264	TraesCS7D03G0091000	NBS-LRR disease resistance protein, putative, expressed	null
	7D	21.2685	21.2701	TraesCS7D03G0091100	Sulfotransferase	PF00685: Sulfotransferase domain
	7D	21.2879	21.2899	TraesCS7D03G0091200	Sulfotransferase	PF00685: Sulfotransferase domain
	7D	21.2949	21.2982	TraesCS7D03G0091300	NBS-LRR disease resistance protein, putative, expressed	PF00931: NB-ARC domain
	7D	21.3118	21.3143	TraesCS7D03G0091600	NBS-LRR disease resistance protein, putative, expressed	PF00931: NB-ARC domain
	7D	21.3507	21.3535	TraesCS7D03G0091900	NBS-LRR disease resistance protein, putative, expressed	PF00931: NB-ARC domain
	7D	21.4046	21.405	TraesCS7D03G0092400	Prefoldin subunit 2	PF01920: Prefoldin subunit
	7D	21.4359	21.4378	TraesCS7D03G0092800	NBS-LRR disease resistance protein, putative, expressed	PF00931: NB-ARC domain
	7D	21.4378	21.4388	TraesCS7D03G0092900	NBS-LRR disease resistance protein, putative, expressed	null
	7D	21.4622	21.4671	TraesCS7D03G0093000	NBS-LRR disease resistance protein, putative, expressed	PF00931: NB-ARC domain
	7D	21.4711	21.4755	TraesCS7D03G0093100	NBS-LRR disease resistance protein, putative, expressed	PF00931: NB-ARC domain
	7D	21.487	21.4894	TraesCS7D03G0093300	NBS-LRR disease resistance protein, putative, expressed	PF00931: NB-ARC domain
	7D	21.5034	21.5049	TraesCS7D03G0093400	Lectin receptor kinase	PF00139: Legume lectin domain; PF07714: Protein tyrosine kinase
	7D	21.6124	21.6146	TraesCS7D03G0093900	O-methyltransferase	PF08100: Dimerisation domain; PF00891: O-methyltransferase
	7D	21.8293	21.8349	TraesCS7D03G0094100	NBS-LRR disease resistance protein, putative, expressed	PF00931: NB-ARC domain
	7D	21.8371	21.8413	TraesCS7D03G0094200	GDT1-like protein	PF01169: Uncharacterized protein family UPF0016
	7D	21.8876	21.8897	TraesCS7D03G0094500	Acyl-CoA-binding protein	PF00887: Acyl CoA binding protein
	7D	22.0024	22.0035	TraesCS7D03G0095300	Kinesin-1 heavy chain	null
	7D	22.1368	22.1381	TraesCS7D03G0095800	Phosphotyrosine protein phosphatases superfamily protein	null
	7D	22.363	22.3637	TraesCS7D03G0096200	Kinesin-1 heavy chain	null
	7D	22.5221	22.523	TraesCS7D03G0096400	U11/U12 small nuclear ribonucleoprotein	null
	7D	22.5301	22.545	TraesCS7D03G0096500	Protein phosphatase 2C	PF00481: Protein phosphatase 2C
	7D	22.5718	22.5756	TraesCS7D03G0097200	B3 domain-containing protein	null
	7D	22.6483	22.6501	TraesCS7D03G0097400	Cytochrome P450	PF00067: Cytochrome P450
	7D	22.6573	22.6628	TraesCS7D03G0097500	Protein-phosphatase-2C	PF00481: Protein phosphatase 2C
	7D	22.7266	22.7271	TraesCS7D03G0097700	callose synthase 1	null
	7D	22.8115	22.8142	TraesCS7D03G0097800	ATP-dependent Clp protease ATP-binding subunit	PF00004: ATPase family associated with various cellular activities (AAA); PF07724: AAA domain (Cdc48 subfamily); PF10431: C-terminal, D2-small domain, of ClpB protein
	7D	22.9119	22.9145	TraesCS7D03G0098200	ATP-dependent Clp protease ATP-binding subunit	PF00004: ATPase family associated with various cellular activities (AAA); PF07724: AAA domain (Cdc48 subfamily); PF10431: C-terminal, D2-small domain, of ClpB protein
	7D	23.0957	23.0983	TraesCS7D03G0098400	Superoxide dismutase	PF00081: Iron/manganese superoxide dismutases, alpha-hairpin domain; PF02777: Iron/manganese superoxide dismutases, C-terminal domain
	7D	23.132	23.1357	TraesCS7D03G0098600	CYCLOPS	null
	7D	23.1366	23.1378	TraesCS7D03G0098700	Mitochondrial transcription termination factor family protein	null
	7D	23.2452	23.2456	TraesCS7D03G0098800	tRNA (guanine(9)-N1)-methyltransferase	null
	7D	23.3423	23.3444	TraesCS7D03G0099100	RING finger protein	PF13639: Ring finger domain
	7D	23.3746	23.3761	TraesCS7D03G0099200	Histone-lysine N-methyltransferase, H3 lysine-36 specific	null
	7D	23.3872	23.3892	TraesCS7D03G0099300	P-loop containing nucleoside triphosphate hydrolases superfamily protein	null
	7D	23.3941	23.3973	TraesCS7D03G0099500	zinc finger B-box protein	null
	7D	23.4104	23.4121	TraesCS7D03G0099900	Ankyrin repeat family protein, putative, expressed	PF12796: Ankyrin repeats (3 copies); PF13857: Ankyrin repeats (many copies); PF13962: Domain of unknown function
	7D	23.4131	23.4134	TraesCS7D03G0100000	D-tagatose-1,6-bisphosphate aldolase subunit GatZ	null
	7D	23.4328	23.4362	TraesCS7D03G0100100	Albumin-2 protein	null
	7D	23.4462	23.4501	TraesCS7D03G0100200	Kinase-like protein	PF00069: Protein kinase domain
	7D	23.4515	23.4542	TraesCS7D03G0100300	Growth-regulating factor	PF08880: QLQ; PF08879: WRC
	7D	23.4574	23.4601	TraesCS7D03G0100500	Syntaxin	PF05739: SNARE domain
	7D	23.4766	23.4791	TraesCS7D03G0100600	SNAP25 homologous protein SNAP33	null
	7D	23.4882	23.4893	TraesCS7D03G0100700	Glutathione S-transferase	PF13417: Glutathione S-transferase, N-terminal domain; PF13410: Glutathione S-transferase, C-terminal domain
	7D	23.494	23.4958	TraesCS7D03G0100800	Urease accessory protein UreH	PF13386: Cytochrome C biogenesis protein transmembrane region
	7D	23.5147	23.5154	TraesCS7D03G0100900	Harpin inducing protein	null
	7D	23.5191	23.5204	TraesCS7D03G0101000	F-box domain containing protein	null
	7D	23.537	23.5383	TraesCS7D03G0101500	F-box domain containing protein	null
	7D	23.6324	23.6407	TraesCS7D03G0102100	Protein ENHANCED DISEASE RESISTANCE 2-like	PF00169: PH domain; PF01852: START domain; PF07059: Protein of unknown function (DUF1336)
	7D	23.6411	23.6445	TraesCS7D03G0102200	DAG protein, chloroplastic	null
	7D	23.7227	23.7246	TraesCS7D03G0102300	ATP-dependent Clp protease ATP-binding subunit	PF00004: ATPase family associated with various cellular activities (AAA); PF07724: AAA domain (Cdc48 subfamily)
	7D	23.7611	23.7617	TraesCS7D03G0102600	DNA topoisomerase	null
	7D	23.7653	23.7807	TraesCS7D03G0102700	ATP-dependent Clp protease ATP-binding subunit	PF07724: AAA domain (Cdc48 subfamily); PF10431: C-terminal, D2-small domain, of ClpB protein
	7D	23.804	23.8066	TraesCS7D03G0102800	ATP-dependent Clp protease ATP-binding subunit	PF00004: ATPase family associated with various cellular activities (AAA); PF07724: AAA domain (Cdc48 subfamily); PF10431: C-terminal, D2-small domain, of ClpB protein
	7D	23.9318	23.932	TraesCS7D03G0103000	Acetyl-coenzyme A carboxylase carboxyl transferase subunit alpha	null
	7D	23.9351	23.9377	TraesCS7D03G0103100	ATP-dependent Clp protease ATP-binding subunit	PF00004: ATPase family associated with various cellular activities (AAA); PF07724: AAA domain (Cdc48 subfamily); PF10431: C-terminal, D2-small domain, of ClpB protein
	7D	24.0547	24.0555	TraesCS7D03G0103700	Calcium-binding protein	PF13499: EF-hand domain pair
	7D	24.4505	24.4552	TraesCS7D03G0104000	Chaperone protein dnaJ	PF00226: DnaJ domain; PF01556: DnaJ C terminal domain; PF00684: DnaJ central domain
	7D	24.4558	24.4572	TraesCS7D03G0104100	Glutamate formiminotransferase 1	PF07837: Formiminotransferase domain, N-terminal subdomain
	7D	24.4688	24.4708	TraesCS7D03G0104200	2-oxoglutarate (2OG) and Fe(II)-dependent oxygenase superfamily protein	PF14226: non-haem dioxygenase in morphine synthesis N-terminal; PF03171: 2OG-Fe(II) oxygenase superfamily
	7D	24.4828	24.4849	TraesCS7D03G0104400	ATP-dependent Clp protease ATP-binding subunit	PF00004: ATPase family associated with various cellular activities (AAA); PF07724: AAA domain (Cdc48 subfamily); PF10431: C-terminal, D2-small domain, of ClpB protein
	7D	24.4993	24.4999	TraesCS7D03G0104500	2-oxoglutarate (2OG) and Fe(II)-dependent oxygenase superfamily protein	PF03171: 2OG-Fe(II) oxygenase superfamily
	7D	24.9547	24.9554	TraesCS7D03G0105500	2-oxoglutarate (2OG) and Fe(II)-dependent oxygenase superfamily protein	PF03171: 2OG-Fe(II) oxygenase superfamily
	7D	24.9741	24.9758	TraesCS7D03G0105600	Chalcone synthase	PF00195: Chalcone and stilbene synthases, N-terminal domain; PF02797: Chalcone and stilbene synthases, C-terminal domain
	7D	24.9869	24.9885	TraesCS7D03G0105700	Alpha/beta-Hydrolases superfamily protein, putative	PF07859: alpha/beta hydrolase fold
	7D	25.0703	25.0719	TraesCS7D03G0105900	Chalcone synthase	PF00195: Chalcone and stilbene synthases, N-terminal domain; PF02797: Chalcone and stilbene synthases, C-terminal domain
	7D	25.0978	25.0993	TraesCS7D03G0106000	Alpha/beta-Hydrolases superfamily protein	PF07859: alpha/beta hydrolase fold
	7D	25.1083	25.1101	TraesCS7D03G0106100	Alpha/beta-Hydrolases superfamily protein, putative	PF07859: alpha/beta hydrolase fold
	7D	25.2785	25.2803	TraesCS7D03G0106200	Chalcone synthase	PF00195: Chalcone and stilbene synthases, N-terminal domain; PF02797: Chalcone and stilbene synthases, C-terminal domain
	7D	25.2893	25.2907	TraesCS7D03G0106300	Short-chain dehydrogenase/reductase family protein	PF00106: short chain dehydrogenase
	7D	25.3217	25.3236	TraesCS7D03G0106700	Aspartic proteinase nepenthesin-2	PF14543: Xylanase inhibitor N-terminal; PF14541: Xylanase inhibitor C-terminal
	7D	25.3759	25.3766	TraesCS7D03G0107200	Pre-mRNA-splicing factor RBM22	null
	7D	25.3794	25.3802	TraesCS7D03G0107300	Carboxy-S-adenosyl-L-methionine synthase	null
	7D	25.4489	25.4498	TraesCS7D03G0107400	ATP-dependent caseinolytic (Clp) protease/crotonase family protein	null
a Highlight the genes (22 heat shock proteins, 1 heat shock transcription factor, and 46 genes associated with abiotic stresses) in light green.

## Sheet: Table S8
Table S8 The result of GO enrich in this study.
Ontology	Term name	Term ID	P value	-log10 (P value)	Intersection size	Intersections
Molecular Function	heterocyclic compound binding	GO:1901363	0.00181365	2.74145	405	TRAESCS1A02G205200,TRAESCS1A02G205500,TRAESCS1A02G206200,TRAESCS1A02G206900,TRAESCS1A02G208000,TRAESCS1A02G208100,TRAESCS1A02G208400,TRAESCS1A02G210600,TRAESCS1A02G211100,TRAESCS1A02G329500,TRAESCS1A02G330500,TRAESCS1A02G330900,TRAESCS1A02G331200,TRAESCS1A02G332100,TRAESCS1A02G332600,TRAESCS1A02G332800,TRAESCS1A02G333600,TRAESCS1A02G333800,TRAESCS1A02G334100,TRAESCS1A02G334700,TRAESCS1A02G334800,…
Molecular Function	organic cyclic compound binding	GO:0097159	0.0018206	2.73979	405	TRAESCS1A02G205200,TRAESCS1A02G205500,TRAESCS1A02G206200,TRAESCS1A02G206900,TRAESCS1A02G208000,TRAESCS1A02G208100,TRAESCS1A02G208400,TRAESCS1A02G210600,TRAESCS1A02G211100,TRAESCS1A02G329500,TRAESCS1A02G330500,TRAESCS1A02G330900,TRAESCS1A02G331200,TRAESCS1A02G332100,TRAESCS1A02G332600,TRAESCS1A02G332800,TRAESCS1A02G333600,TRAESCS1A02G333800,TRAESCS1A02G334100,TRAESCS1A02G334700,TRAESCS1A02G334800,…
Molecular Function	molecular_function	GO:0003674	0.00476695	2.32176	925	TRAESCS1A02G205200,TRAESCS1A02G205300,TRAESCS1A02G205500,TRAESCS1A02G205700,TRAESCS1A02G206000,TRAESCS1A02G206100,TRAESCS1A02G206200,TRAESCS1A02G206400,TRAESCS1A02G206900,TRAESCS1A02G207700,TRAESCS1A02G208000,TRAESCS1A02G208100,TRAESCS1A02G208400,TRAESCS1A02G208500,TRAESCS1A02G208700,TRAESCS1A02G208900,TRAESCS1A02G209100,TRAESCS1A02G210300,TRAESCS1A02G210400,TRAESCS1A02G210500,TRAESCS1A02G210600,…
Molecular Function	catalytic activity	GO:0003824	0.0149276	1.82601	485	TRAESCS1A02G205200,TRAESCS1A02G205300,TRAESCS1A02G205500,TRAESCS1A02G205700,TRAESCS1A02G206000,TRAESCS1A02G206400,TRAESCS1A02G206900,TRAESCS1A02G208000,TRAESCS1A02G208100,TRAESCS1A02G208400,TRAESCS1A02G208500,TRAESCS1A02G208900,TRAESCS1A02G209100,TRAESCS1A02G210300,TRAESCS1A02G210400,TRAESCS1A02G210500,TRAESCS1A02G210600,TRAESCS1A02G211100,TRAESCS1A02G329200,TRAESCS1A02G329400,TRAESCS1A02G329500,…
Molecular Function	purine ribonucleoside triphosphate binding	GO:0035639	0.0183065	1.7374	166	TRAESCS1A02G205200,TRAESCS1A02G208000,TRAESCS1A02G208100,TRAESCS1A02G208400,TRAESCS1A02G330500,TRAESCS1A02G330900,TRAESCS1A02G331200,TRAESCS1A02G332800,TRAESCS1A02G333600,TRAESCS1A02G333800,TRAESCS1A02G336000,TRAESCS1A02G337300,TRAESCS1A02G337800,TRAESCS1D02G404000,TRAESCS1D02G405900,TRAESCS1D02G409000,TRAESCS1D02G409300,TRAESCS1D02G409400,TRAESCS1D02G410100,TRAESCS2A02G097800,TRAESCS2A02G098300,…
Molecular Function	binding	GO:0005488	0.0201495	1.69574	646	TRAESCS1A02G205200,TRAESCS1A02G205300,TRAESCS1A02G205500,TRAESCS1A02G205700,TRAESCS1A02G206000,TRAESCS1A02G206100,TRAESCS1A02G206200,TRAESCS1A02G206900,TRAESCS1A02G207700,TRAESCS1A02G208000,TRAESCS1A02G208100,TRAESCS1A02G208400,TRAESCS1A02G210600,TRAESCS1A02G210800,TRAESCS1A02G211100,TRAESCS1A02G329300,TRAESCS1A02G329400,TRAESCS1A02G329500,TRAESCS1A02G329600,TRAESCS1A02G330200,TRAESCS1A02G330500,…
Molecular Function	alpha-L-arabinofuranosidase activity	GO:0046556	0.0319642	1.49534	4	TRAESCS2A02G098400,TRAESCS4B02G127600,TRAESCS4B02G132300,TRAESCS4B02G177900
Molecular Function	O-methyltransferase activity	GO:0008171	0.0442085	1.35449	11	TRAESCS1A02G335100,TRAESCS1A02G335200,TRAESCS1A02G335300,TRAESCS1A02G335400,TRAESCS1A02G335500,TRAESCS1A02G335600,TRAESCS1A02G335700,TRAESCS1A02G335800,TRAESCS4B02G075000,TRAESCS4B02G075100,TRAESCS7D02G041500
Molecular Function	ion binding	GO:0043167	0.0532358	1.2738	330	TRAESCS1A02G205200,TRAESCS1A02G205300,TRAESCS1A02G205700,TRAESCS1A02G206100,TRAESCS1A02G206900,TRAESCS1A02G208000,TRAESCS1A02G208100,TRAESCS1A02G208400,TRAESCS1A02G210600,TRAESCS1A02G211100,TRAESCS1A02G329500,TRAESCS1A02G329600,TRAESCS1A02G330200,TRAESCS1A02G330500,TRAESCS1A02G330900,TRAESCS1A02G331200,TRAESCS1A02G331400,TRAESCS1A02G332800,TRAESCS1A02G333100,TRAESCS1A02G333600,TRAESCS1A02G333800,…
Molecular Function	ATP binding	GO:0005524	0.0558215	1.2532	153	TRAESCS1A02G205200,TRAESCS1A02G208100,TRAESCS1A02G208400,TRAESCS1A02G330500,TRAESCS1A02G330900,TRAESCS1A02G332800,TRAESCS1A02G333800,TRAESCS1A02G337300,TRAESCS1D02G409000,TRAESCS1D02G409300,TRAESCS1D02G409400,TRAESCS1D02G410100,TRAESCS2A02G098300,TRAESCS2A02G098700,TRAESCS2A02G103300,TRAESCS2A02G103700,TRAESCS2A02G104100,TRAESCS2A02G104500,TRAESCS2A02G104700,TRAESCS2A02G106800,TRAESCS2A02G106500,…
Molecular Function	transferase activity	GO:0016740	0.151119	0.820681	214	TRAESCS1A02G206000,TRAESCS1A02G206400,TRAESCS1A02G208100,TRAESCS1A02G208500,TRAESCS1A02G210500,TRAESCS1A02G329400,TRAESCS1A02G329600,TRAESCS1A02G330200,TRAESCS1A02G330500,TRAESCS1A02G330700,TRAESCS1A02G330900,TRAESCS1A02G333500,TRAESCS1A02G333800,TRAESCS1A02G335100,TRAESCS1A02G335200,TRAESCS1A02G335300,TRAESCS1A02G335400,TRAESCS1A02G335500,TRAESCS1A02G335600,TRAESCS1A02G335700,TRAESCS1A02G335800,…
Molecular Function	purine nucleotide binding	GO:0017076	0.281916	0.54988	195	TRAESCS1A02G205200,TRAESCS1A02G208000,TRAESCS1A02G208100,TRAESCS1A02G208400,TRAESCS1A02G210600,TRAESCS1A02G211100,TRAESCS1A02G330500,TRAESCS1A02G330900,TRAESCS1A02G331200,TRAESCS1A02G332800,TRAESCS1A02G333600,TRAESCS1A02G333800,TRAESCS1A02G336000,TRAESCS1A02G337300,TRAESCS1A02G337800,TRAESCS1D02G404000,TRAESCS1D02G405900,TRAESCS1D02G408400,TRAESCS1D02G409000,TRAESCS1D02G409300,TRAESCS1D02G409400,…
Molecular Function	protein serine/threonine kinase activity	GO:0004674	0.30958	0.509228	38	TRAESCS1A02G329400,TRAESCS1A02G330500,TRAESCS1A02G333800,TRAESCS1D02G410100,TRAESCS2A02G098300,TRAESCS2A02G104500,TRAESCS2A02G106500,TRAESCS3A02G276200,TRAESCS3A02G282800,TRAESCS4B02G069200,TRAESCS4B02G079300,TRAESCS4B02G091500,TRAESCS4B02G092200,TRAESCS4B02G092400,TRAESCS4B02G092500,TRAESCS4B02G092700,TRAESCS4B02G092900,TRAESCS4B02G120400,TRAESCS4B02G123100,TRAESCS4B02G123800,TRAESCS4B02G131000,…
Molecular Function	purine ribonucleotide binding	GO:0032555	0.418732	0.378064	186	TRAESCS1A02G205200,TRAESCS1A02G208000,TRAESCS1A02G208100,TRAESCS1A02G208400,TRAESCS1A02G330500,TRAESCS1A02G330900,TRAESCS1A02G331200,TRAESCS1A02G332800,TRAESCS1A02G333600,TRAESCS1A02G333800,TRAESCS1A02G336000,TRAESCS1A02G337300,TRAESCS1A02G337800,TRAESCS1D02G404000,TRAESCS1D02G405900,TRAESCS1D02G409000,TRAESCS1D02G409300,TRAESCS1D02G409400,TRAESCS1D02G410100,TRAESCS1D02G411847,TRAESCS2A02G097800,…
Molecular Function	ribonucleotide binding	GO:0032553	0.420867	0.375855	188	TRAESCS1A02G205200,TRAESCS1A02G208000,TRAESCS1A02G208100,TRAESCS1A02G208400,TRAESCS1A02G330500,TRAESCS1A02G330900,TRAESCS1A02G331200,TRAESCS1A02G332800,TRAESCS1A02G333600,TRAESCS1A02G333800,TRAESCS1A02G336000,TRAESCS1A02G337300,TRAESCS1A02G337800,TRAESCS1D02G404000,TRAESCS1D02G405900,TRAESCS1D02G409000,TRAESCS1D02G409300,TRAESCS1D02G409400,TRAESCS1D02G410100,TRAESCS1D02G411847,TRAESCS2A02G097800,…
Molecular Function	carbohydrate derivative binding	GO:0097367	0.502965	0.298462	189	TRAESCS1A02G205200,TRAESCS1A02G208000,TRAESCS1A02G208100,TRAESCS1A02G208400,TRAESCS1A02G330500,TRAESCS1A02G330900,TRAESCS1A02G331200,TRAESCS1A02G332800,TRAESCS1A02G333600,TRAESCS1A02G333800,TRAESCS1A02G336000,TRAESCS1A02G337300,TRAESCS1A02G337800,TRAESCS1D02G404000,TRAESCS1D02G405900,TRAESCS1D02G409000,TRAESCS1D02G409300,TRAESCS1D02G409400,TRAESCS1D02G410100,TRAESCS1D02G411847,TRAESCS2A02G097800,…
Molecular Function	nucleic acid binding	GO:0003676	0.521581	0.282678	174	TRAESCS1A02G205500,TRAESCS1A02G331200,TRAESCS1A02G332100,TRAESCS1A02G332600,TRAESCS1A02G334100,TRAESCS1A02G334900,TRAESCS1A02G336000,TRAESCS1A02G338900,TRAESCS1D02G403700,TRAESCS1D02G404400,TRAESCS1D02G405300,TRAESCS1D02G405400,TRAESCS1D02G406900,TRAESCS1D02G407000,TRAESCS1D02G407100,TRAESCS1D02G407400,TRAESCS1D02G409800,TRAESCS1D02G410800,TRAESCS1D02G411400,TRAESCS2A02G097200,TRAESCS2A02G097500,…
Molecular Function	3'-5' DNA helicase activity	GO:0043138	0.524347	0.280381	3	TRAESCS2A02G103300,TRAESCS4B02G096400,TRAESCS4B02G138800
Molecular Function	adenylylsulfatase activity	GO:0047627	0.558519	0.252962	2	TRAESCS4B02G074000,TRAESCS4B02G176200
Molecular Function	phosphopantothenoylcysteine decarboxylase activity	GO:0004633	0.558519	0.252962	2	TRAESCS4B02G140200,TRAESCS4B02G140300
Molecular Function	hydrolase activity, acting on acid anhydrides, in sulfonyl-containing anhydrides	GO:0016819	0.558519	0.252962	2	TRAESCS4B02G074000,TRAESCS4B02G176200
Molecular Function	aspartic-type endopeptidase activity	GO:0004190	0.674376	0.171098	14	TRAESCS1D02G412200,TRAESCS4B02G076800,TRAESCS4B02G098000,TRAESCS4B02G098100,TRAESCS4B02G102000,TRAESCS4B02G103200,TRAESCS4B02G103400,TRAESCS4B02G165800,TRAESCS7A02G489000,TRAESCS7A02G489100,TRAESCS7A02G489200,TRAESCS7A02G489300,TRAESCS7A02G489400,TRAESCS7D02G047300
Molecular Function	aspartic-type peptidase activity	GO:0070001	0.674376	0.171098	14	TRAESCS1D02G412200,TRAESCS4B02G076800,TRAESCS4B02G098000,TRAESCS4B02G098100,TRAESCS4B02G102000,TRAESCS4B02G103200,TRAESCS4B02G103400,TRAESCS4B02G165800,TRAESCS7A02G489000,TRAESCS7A02G489100,TRAESCS7A02G489200,TRAESCS7A02G489300,TRAESCS7A02G489400,TRAESCS7D02G047300
Molecular Function	adenyl nucleotide binding	GO:0030554	0.717186	0.144368	182	TRAESCS1A02G205200,TRAESCS1A02G208100,TRAESCS1A02G208400,TRAESCS1A02G210600,TRAESCS1A02G211100,TRAESCS1A02G330500,TRAESCS1A02G330900,TRAESCS1A02G332800,TRAESCS1A02G333800,TRAESCS1A02G337300,TRAESCS1D02G408400,TRAESCS1D02G409000,TRAESCS1D02G409300,TRAESCS1D02G409400,TRAESCS1D02G410100,TRAESCS1D02G410200,TRAESCS1D02G411847,TRAESCS2A02G098300,TRAESCS2A02G098700,TRAESCS2A02G103300,TRAESCS2A02G103700,…
Molecular Function	hydrolase activity	GO:0016787	0.736418	0.132876	151	TRAESCS1A02G205200,TRAESCS1A02G205300,TRAESCS1A02G205500,TRAESCS1A02G208000,TRAESCS1A02G208900,TRAESCS1A02G210300,TRAESCS1A02G210400,TRAESCS1A02G329200,TRAESCS1A02G331100,TRAESCS1A02G331200,TRAESCS1A02G332800,TRAESCS1A02G333300,TRAESCS1A02G333600,TRAESCS1A02G333700,TRAESCS1A02G336000,TRAESCS1A02G336400,TRAESCS1A02G336600,TRAESCS1A02G337800,TRAESCS1A02G338300,TRAESCS1A02G338500,TRAESCS1D02G404000,…
Molecular Function	small molecule binding	GO:0036094	0.817728	0.0873913	207	TRAESCS1A02G205200,TRAESCS1A02G208000,TRAESCS1A02G208100,TRAESCS1A02G208400,TRAESCS1A02G210600,TRAESCS1A02G211100,TRAESCS1A02G329500,TRAESCS1A02G330500,TRAESCS1A02G330900,TRAESCS1A02G331200,TRAESCS1A02G332800,TRAESCS1A02G333600,TRAESCS1A02G333800,TRAESCS1A02G336000,TRAESCS1A02G337300,TRAESCS1A02G337800,TRAESCS1A02G338400,TRAESCS1D02G404000,TRAESCS1D02G405900,TRAESCS1D02G408400,TRAESCS1D02G409000,…
Molecular Function	catalytic activity, acting on a protein	GO:0140096	0.818072	0.0872085	160	TRAESCS1A02G205300,TRAESCS1A02G206000,TRAESCS1A02G208100,TRAESCS1A02G329200,TRAESCS1A02G329400,TRAESCS1A02G329600,TRAESCS1A02G330500,TRAESCS1A02G331100,TRAESCS1A02G333300,TRAESCS1A02G333700,TRAESCS1A02G333800,TRAESCS1A02G337300,TRAESCS1A02G338300,TRAESCS1D02G404500,TRAESCS1D02G405800,TRAESCS1D02G409300,TRAESCS1D02G410000,TRAESCS1D02G410100,TRAESCS1D02G412200,TRAESCS2A02G097600,TRAESCS2A02G098300,…
Molecular Function	nucleotide binding	GO:0000166	0.944289	0.0248949	199	TRAESCS1A02G205200,TRAESCS1A02G208000,TRAESCS1A02G208100,TRAESCS1A02G208400,TRAESCS1A02G210600,TRAESCS1A02G211100,TRAESCS1A02G330500,TRAESCS1A02G330900,TRAESCS1A02G331200,TRAESCS1A02G332800,TRAESCS1A02G333600,TRAESCS1A02G333800,TRAESCS1A02G336000,TRAESCS1A02G337300,TRAESCS1A02G337800,TRAESCS1D02G404000,TRAESCS1D02G405900,TRAESCS1D02G408400,TRAESCS1D02G409000,TRAESCS1D02G409300,TRAESCS1D02G409400,…
Molecular Function	nucleoside phosphate binding	GO:1901265	0.944289	0.0248949	199	TRAESCS1A02G205200,TRAESCS1A02G208000,TRAESCS1A02G208100,TRAESCS1A02G208400,TRAESCS1A02G210600,TRAESCS1A02G211100,TRAESCS1A02G330500,TRAESCS1A02G330900,TRAESCS1A02G331200,TRAESCS1A02G332800,TRAESCS1A02G333600,TRAESCS1A02G333800,TRAESCS1A02G336000,TRAESCS1A02G337300,TRAESCS1A02G337800,TRAESCS1D02G404000,TRAESCS1D02G405900,TRAESCS1D02G408400,TRAESCS1D02G409000,TRAESCS1D02G409300,TRAESCS1D02G409400,…
Molecular Function	tRNA binding	GO:0000049	1	0	3	TRAESCS1A02G336000,TRAESCS2A02G105300,TRAESCS4B02G140900
Molecular Function	deaminase activity	GO:0019239	1	0	1	TRAESCS4B02G176500
Molecular Function	deacetylase activity	GO:0019213	1	0	1	TRAESCS4B02G102600
Molecular Function	nucleoside kinase activity	GO:0019206	1	0	1	TRAESCS4B02G102200
Molecular Function	nucleobase-containing compound kinase activity	GO:0019205	1	0	3	TRAESCS4B02G102200,TRAESCS4B02G102400,TRAESCS4B02G177300
Molecular Function	carbohydrate phosphatase activity	GO:0019203	1	0	2	TRAESCS1A02G210400,TRAESCS5B02G146700
Molecular Function	carbohydrate kinase activity	GO:0019200	1	0	3	TRAESCS3A02G276100,TRAESCS3A02G277700,TRAESCS7D02G039500
Molecular Function	transmembrane receptor protein kinase activity	GO:0019199	1	0	4	TRAESCS3A02G276600,TRAESCS3A02G278100,TRAESCS4B02G075400,TRAESCS4B02G171100
Molecular Function	DNA N-glycosylase activity	GO:0019104	1	0	1	TRAESCS4B02G083100
Molecular Function	guanyl nucleotide binding	GO:0019001	1	0	13	TRAESCS1A02G208000,TRAESCS1A02G331200,TRAESCS1A02G333600,TRAESCS1A02G336000,TRAESCS1A02G337800,TRAESCS1D02G404000,TRAESCS1D02G405900,TRAESCS2A02G097800,TRAESCS3A02G281200,TRAESCS4B02G077000,TRAESCS4B02G090100,TRAESCS4B02G171200,TRAESCS7D02G038300
Molecular Function	serine hydrolase activity	GO:0017171	1	0	14	TRAESCS1A02G331100,TRAESCS2A02G099500,TRAESCS2A02G099600,TRAESCS2A02G099700,TRAESCS2A02G100100,TRAESCS4B02G077600,TRAESCS4B02G085500,TRAESCS4B02G087500,TRAESCS4B02G088600,TRAESCS4B02G136700,TRAESCS4B02G165100,TRAESCS6B02G261700,TRAESCS6B02G262000,TRAESCS7A02G488500
Molecular Function	ribonucleoside triphosphate phosphatase activity	GO:0017111	1	0	31	TRAESCS1A02G205200,TRAESCS1A02G208000,TRAESCS1A02G331200,TRAESCS1A02G332800,TRAESCS1A02G333600,TRAESCS1A02G336000,TRAESCS1A02G337800,TRAESCS1D02G404000,TRAESCS1D02G405900,TRAESCS1D02G408000,TRAESCS1D02G409400,TRAESCS4B02G080300,TRAESCS4B02G082900,TRAESCS4B02G083000,TRAESCS4B02G090300,TRAESCS4B02G126300,TRAESCS4B02G140200,TRAESCS4B02G140300,TRAESCS4B02G165400,TRAESCS4B02G170400,TRAESCS4B02G174300,…
Molecular Function	structural constituent of nuclear pore	GO:0017056	1	0	2	TRAESCS2A02G100500,TRAESCS4B02G137800
Molecular Function	TBP-class protein binding	GO:0017025	1	0	1	TRAESCS4B02G104600
Molecular Function	lipoate synthase activity	GO:0016992	1	0	1	TRAESCS1A02G330200
Molecular Function	oxidoreductase activity, acting on the aldehyde or oxo group of donors	GO:0016903	1	0	3	TRAESCS4B02G071500,TRAESCS4B02G080800,TRAESCS4B02G098300
Molecular Function	RNA exonuclease activity, producing 5'-phosphomonoesters	GO:0016896	1	0	2	TRAESCS4B02G071000,TRAESCS4B02G071200
Molecular Function	endonuclease activity, active with either ribo- or deoxyribonucleic acids and producing 5'-phosphomonoesters	GO:0016893	1	0	4	TRAESCS1A02G205500,TRAESCS3A02G279300,TRAESCS4B02G093800,TRAESCS4B02G097700
Molecular Function	RNA endonuclease activity, producing 5'-phosphomonoesters	GO:0016891	1	0	4	TRAESCS1A02G205500,TRAESCS3A02G279300,TRAESCS4B02G093800,TRAESCS4B02G097700
Molecular Function	ATP hydrolysis activity	GO:0016887	1	0	22	TRAESCS1A02G205200,TRAESCS1A02G332800,TRAESCS1D02G409400,TRAESCS4B02G080300,TRAESCS4B02G082900,TRAESCS4B02G083000,TRAESCS4B02G090300,TRAESCS4B02G126300,TRAESCS4B02G140200,TRAESCS4B02G140300,TRAESCS4B02G165400,TRAESCS4B02G170400,TRAESCS4B02G174300,TRAESCS6B02G192400,TRAESCS7A02G492000,TRAESCS7D02G042800,TRAESCS7D02G042900,TRAESCS7D02G045200,TRAESCS7D02G045400,TRAESCS7D02G045500,TRAESCS7D02G045700,…
Molecular Function	cyclo-ligase activity	GO:0016882	1	0	1	TRAESCS6B02G191300
Molecular Function	acid-amino acid ligase activity	GO:0016881	1	0	2	TRAESCS1A02G208400,TRAESCS2A02G103700
Molecular Function	ligase activity, forming carbon-nitrogen bonds	GO:0016879	1	0	3	TRAESCS1A02G208400,TRAESCS2A02G103700,TRAESCS6B02G191300
Molecular Function	acid-thiol ligase activity	GO:0016878	1	0	1	TRAESCS4B02G133700
Molecular Function	ligase activity, forming carbon-sulfur bonds	GO:0016877	1	0	2	TRAESCS4B02G133700,TRAESCS4B02G137100
Molecular Function	ligase activity, forming carbon-oxygen bonds	GO:0016875	1	0	3	TRAESCS1D02G409000,TRAESCS4B02G140900,TRAESCS7A02G489700
Molecular Function	ligase activity	GO:0016874	1	0	10	TRAESCS1A02G208400,TRAESCS1D02G409000,TRAESCS2A02G103700,TRAESCS4B02G133700,TRAESCS4B02G137100,TRAESCS4B02G140900,TRAESCS4B02G173900,TRAESCS6B02G191300,TRAESCS7A02G489500,TRAESCS7A02G489700
Molecular Function	intramolecular lyase activity	GO:0016872	1	0	2	TRAESCS4B02G074800,TRAESCS5B02G145800
Molecular Function	intramolecular transferase activity, phosphotransferases	GO:0016868	1	0	1	TRAESCS4B02G172700
Molecular Function	intramolecular transferase activity	GO:0016866	1	0	1	TRAESCS4B02G172700
Molecular Function	protein-cysteine S-palmitoyltransferase activity	GO:0019706	1	0	1	TRAESCS4B02G123500
Molecular Function	protein-cysteine S-acyltransferase activity	GO:0019707	1	0	1	TRAESCS4B02G123500
Molecular Function	ubiquitin-like protein peptidase activity	GO:0019783	1	0	1	TRAESCS1A02G329200
Molecular Function	ubiquitin-like protein transferase activity	GO:0019787	1	0	13	TRAESCS1A02G206000,TRAESCS1A02G208100,TRAESCS1A02G329600,TRAESCS1D02G404500,TRAESCS1D02G405800,TRAESCS4B02G070800,TRAESCS4B02G071700,TRAESCS4B02G071800,TRAESCS4B02G098900,TRAESCS4B02G174800,TRAESCS4B02G176000,TRAESCS4B02G176100,TRAESCS6B02G264500
Molecular Function	signaling receptor activator activity	GO:0030546	1	0	1	TRAESCS4B02G131900
Molecular Function	signaling receptor regulator activity	GO:0030545	1	0	1	TRAESCS4B02G131900
Molecular Function	structural constituent of chromatin	GO:0030527	1	0	7	TRAESCS6B02G198500,TRAESCS7A02G434500,TRAESCS7A02G434600,TRAESCS7A02G434800,TRAESCS7A02G490900,TRAESCS7A02G491000,TRAESCS7A02G491100
Molecular Function	snoRNA binding	GO:0030515	1	0	2	TRAESCS5B02G146300,TRAESCS5B02G146400
Molecular Function	peptidase inhibitor activity	GO:0030414	1	0	6	TRAESCS2A02G103100,TRAESCS4B02G079100,TRAESCS4B02G079200,TRAESCS4B02G093000,TRAESCS4B02G093900,TRAESCS7D02G039100
Molecular Function	clathrin binding	GO:0030276	1	0	4	TRAESCS3A02G277800,TRAESCS4B02G088300,TRAESCS4B02G136100,TRAESCS7A02G490500
Molecular Function	polysaccharide binding	GO:0030247	1	0	1	TRAESCS7D02G039500
Molecular Function	carbohydrate binding	GO:0030246	1	0	8	TRAESCS3A02G276100,TRAESCS4B02G104500,TRAESCS4B02G130000,TRAESCS4B02G130900,TRAESCS6B02G260400,TRAESCS6B02G265000,TRAESCS7D02G039500,TRAESCS7D02G041400
Molecular Function	enzyme regulator activity	GO:0030234	1	0	17	TRAESCS1A02G208700,TRAESCS1D02G411500,TRAESCS2A02G103100,TRAESCS4B02G075700,TRAESCS4B02G079100,TRAESCS4B02G079200,TRAESCS4B02G085900,TRAESCS4B02G093000,TRAESCS4B02G093900,TRAESCS4B02G127200,TRAESCS4B02G132400,TRAESCS4B02G166000,TRAESCS4B02G173500,TRAESCS4B02G175500,TRAESCS6B02G195700,TRAESCS6B02G259800,TRAESCS7D02G039100
Molecular Function	pyridoxal phosphate binding	GO:0030170	1	0	7	TRAESCS1A02G329500,TRAESCS3A02G278000,TRAESCS4B02G069300,TRAESCS4B02G122000,TRAESCS4B02G124800,TRAESCS6B02G191300,TRAESCS6B02G194400
Molecular Function	manganese ion binding	GO:0030145	1	0	1	TRAESCS4B02G172700
Molecular Function	inorganic cation transmembrane transporter activity	GO:0022890	1	0	10	TRAESCS1A02G332800,TRAESCS1A02G333200,TRAESCS2A02G107100,TRAESCS4B02G078000,TRAESCS4B02G080300,TRAESCS4B02G094900,TRAESCS4B02G101200,TRAESCS4B02G173900,TRAESCS6B02G192600,TRAESCS7A02G489500
Molecular Function	macromolecule transmembrane transporter activity	GO:0022884	1	0	1	TRAESCS4B02G175300
Molecular Function	transmembrane transporter activity	GO:0022857	1	0	37	TRAESCS1A02G210900,TRAESCS1A02G211000,TRAESCS1A02G330400,TRAESCS1A02G332800,TRAESCS1A02G333200,TRAESCS2A02G107100,TRAESCS4B02G070000,TRAESCS4B02G070100,TRAESCS4B02G076400,TRAESCS4B02G078000,TRAESCS4B02G080300,TRAESCS4B02G086600,TRAESCS4B02G088500,TRAESCS4B02G090800,TRAESCS4B02G094900,TRAESCS4B02G095200,TRAESCS4B02G096700,TRAESCS4B02G101200,TRAESCS4B02G119600,TRAESCS4B02G128600,TRAESCS4B02G131700,…
Molecular Function	intramolecular oxidoreductase activity, transposing S-S bonds	GO:0016864	1	0	1	TRAESCS4B02G101800
Molecular Function	active monoatomic ion transmembrane transporter activity	GO:0022853	1	0	4	TRAESCS1A02G332800,TRAESCS4B02G080300,TRAESCS6B02G192400,TRAESCS7A02G489500
Molecular Function	monoatomic ion gated channel activity	GO:0022839	1	0	1	TRAESCS4B02G094900
Molecular Function	gated channel activity	GO:0022836	1	0	1	TRAESCS4B02G094900
Molecular Function	voltage-gated channel activity	GO:0022832	1	0	1	TRAESCS4B02G094900
Molecular Function	active transmembrane transporter activity	GO:0022804	1	0	13	TRAESCS1A02G332800,TRAESCS4B02G070000,TRAESCS4B02G070100,TRAESCS4B02G080300,TRAESCS4B02G088500,TRAESCS4B02G095200,TRAESCS4B02G119600,TRAESCS4B02G128600,TRAESCS4B02G171400,TRAESCS4B02G172000,TRAESCS6B02G192400,TRAESCS7A02G489500,TRAESCS7A02G494300
Molecular Function	passive transmembrane transporter activity	GO:0022803	1	0	5	TRAESCS4B02G094900,TRAESCS4B02G137500,TRAESCS4B02G173900,TRAESCS4B02G178000,TRAESCS7A02G489500
Molecular Function	heme binding	GO:0020037	1	0	36	TRAESCS1A02G206200,TRAESCS1A02G206900,TRAESCS1A02G334700,TRAESCS1A02G334800,TRAESCS1A02G338400,TRAESCS1D02G403100,TRAESCS1D02G403200,TRAESCS1D02G403300,TRAESCS2A02G103900,TRAESCS2A02G106700,TRAESCS2A02G107200,TRAESCS2A02G107300,TRAESCS2A02G107500,TRAESCS2A02G107600,TRAESCS2A02G107700,TRAESCS2A02G107800,TRAESCS2A02G108000,TRAESCS2A02G108100,TRAESCS2A02G108200,TRAESCS2A02G108300,TRAESCS2A02G108400,…
Molecular Function	protein kinase binding	GO:0019901	1	0	2	TRAESCS1A02G333600,TRAESCS1D02G410000
Molecular Function	kinase binding	GO:0019900	1	0	3	TRAESCS1A02G333600,TRAESCS1D02G410000,TRAESCS4B02G069900
Molecular Function	enzyme binding	GO:0019899	1	0	4	TRAESCS1A02G333600,TRAESCS1D02G405400,TRAESCS1D02G410000,TRAESCS4B02G069900
Molecular Function	rRNA binding	GO:0019843	1	0	4	TRAESCS3A02G280300,TRAESCS4B02G080000,TRAESCS4B02G138200,TRAESCS7A02G493500
Molecular Function	vitamin binding	GO:0019842	1	0	9	TRAESCS1A02G329500,TRAESCS2A02G106800,TRAESCS3A02G278000,TRAESCS4B02G069300,TRAESCS4B02G122000,TRAESCS4B02G124800,TRAESCS6B02G191300,TRAESCS6B02G194400,TRAESCS7D02G046000
Molecular Function	ATPase-coupled monoatomic cation transmembrane transporter activity	GO:0019829	1	0	4	TRAESCS1A02G332800,TRAESCS4B02G080300,TRAESCS6B02G192400,TRAESCS7A02G489500
Molecular Function	oxygen binding	GO:0019825	1	0	1	TRAESCS1A02G338400
Molecular Function	SUMO transferase activity	GO:0019789	1	0	1	TRAESCS1D02G404500
Molecular Function	voltage-gated monoatomic cation channel activity	GO:0022843	1	0	1	TRAESCS4B02G094900
Molecular Function	intramolecular oxidoreductase activity	GO:0016860	1	0	1	TRAESCS4B02G101800
Molecular Function	cis-trans isomerase activity	GO:0016859	1	0	1	TRAESCS2A02G097600
Molecular Function	racemase and epimerase activity, acting on carbohydrates and derivatives	GO:0016857	1	0	1	TRAESCS1D02G410200
Molecular Function	xyloglucan:xyloglucosyl transferase activity	GO:0016762	1	0	1	TRAESCS1D02G404300
Molecular Function	cellulose synthase (UDP-forming) activity	GO:0016760	1	0	1	TRAESCS2A02G102600
Molecular Function	cellulose synthase activity	GO:0016759	1	0	1	TRAESCS2A02G102600
Molecular Function	hexosyltransferase activity	GO:0016758	1	0	22	TRAESCS1A02G337400,TRAESCS1D02G404300,TRAESCS2A02G097400,TRAESCS2A02G102600,TRAESCS2A02G103200,TRAESCS3A02G279500,TRAESCS3A02G279600,TRAESCS3A02G279700,TRAESCS3A02G279800,TRAESCS3A02G280000,TRAESCS4B02G070700,TRAESCS4B02G091100,TRAESCS4B02G103000,TRAESCS4B02G172800,TRAESCS4B02G173000,TRAESCS4B02G179300,TRAESCS5B02G142900,TRAESCS6B02G260400,TRAESCS6B02G262100,TRAESCS7A02G489600,TRAESCS7A02G492800,…
Molecular Function	glycosyltransferase activity	GO:0016757	1	0	33	TRAESCS1A02G206400,TRAESCS1A02G210500,TRAESCS1A02G333500,TRAESCS1A02G337400,TRAESCS1D02G404300,TRAESCS2A02G097400,TRAESCS2A02G102600,TRAESCS2A02G103200,TRAESCS3A02G279100,TRAESCS3A02G279500,TRAESCS3A02G279600,TRAESCS3A02G279700,TRAESCS3A02G279800,TRAESCS3A02G280000,TRAESCS4B02G070700,TRAESCS4B02G091100,TRAESCS4B02G094700,TRAESCS4B02G103000,TRAESCS4B02G129300,TRAESCS4B02G133300,TRAESCS4B02G134300,…
Molecular Function	aminoacyltransferase activity	GO:0016755	1	0	13	TRAESCS1A02G206000,TRAESCS1A02G208100,TRAESCS1A02G329600,TRAESCS1D02G404500,TRAESCS1D02G405800,TRAESCS4B02G070800,TRAESCS4B02G071700,TRAESCS4B02G071800,TRAESCS4B02G098900,TRAESCS4B02G174800,TRAESCS4B02G176000,TRAESCS4B02G176100,TRAESCS6B02G264500
Molecular Function	S-succinyltransferase activity	GO:0016751	1	0	1	TRAESCS4B02G071300
Molecular Function	succinyltransferase activity	GO:0016748	1	0	1	TRAESCS4B02G071300
Molecular Function	acyltransferase activity, transferring groups other than amino-acyl groups	GO:0016747	1	0	14	TRAESCS1D02G409100,TRAESCS3A02G279400,TRAESCS4B02G071300,TRAESCS4B02G086900,TRAESCS4B02G103100,TRAESCS4B02G123500,TRAESCS4B02G137700,TRAESCS4B02G176600,TRAESCS5B02G144800,TRAESCS6B02G192100,TRAESCS7A02G494100,TRAESCS7D02G046500,TRAESCS7D02G046700,TRAESCS7D02G047000
Molecular Function	acyltransferase activity	GO:0016746	1	0	28	TRAESCS1A02G206000,TRAESCS1A02G208100,TRAESCS1A02G329600,TRAESCS1D02G404500,TRAESCS1D02G405800,TRAESCS1D02G409100,TRAESCS3A02G279400,TRAESCS4B02G070800,TRAESCS4B02G071300,TRAESCS4B02G071700,TRAESCS4B02G071800,TRAESCS4B02G086900,TRAESCS4B02G098900,TRAESCS4B02G103100,TRAESCS4B02G123500,TRAESCS4B02G137700,TRAESCS4B02G174800,TRAESCS4B02G176000,TRAESCS4B02G176100,TRAESCS4B02G176600,TRAESCS5B02G144800,…
Molecular Function	transketolase or transaldolase activity	GO:0016744	1	0	1	TRAESCS4B02G085900
Molecular Function	hydroxymethyl-, formyl- and related transferase activity	GO:0016742	1	0	1	TRAESCS4B02G069300
Molecular Function	transferase activity, transferring one-carbon groups	GO:0016741	1	0	24	TRAESCS1A02G330700,TRAESCS1A02G335100,TRAESCS1A02G335200,TRAESCS1A02G335300,TRAESCS1A02G335400,TRAESCS1A02G335500,TRAESCS1A02G335600,TRAESCS1A02G335700,TRAESCS1A02G335800,TRAESCS1D02G410300,TRAESCS2A02G105300,TRAESCS3A02G276400,TRAESCS4B02G069300,TRAESCS4B02G075000,TRAESCS4B02G075100,TRAESCS4B02G087200,TRAESCS4B02G098500,TRAESCS4B02G122500,TRAESCS4B02G122800,TRAESCS4B02G125500,TRAESCS7A02G430800,…
Molecular Function	oxidoreductase activity, acting on metal ions, oxygen as acceptor	GO:0016724	1	0	1	TRAESCS4B02G137200
Molecular Function	transferase activity, transferring alkyl or aryl (other than methyl) groups	GO:0016765	1	0	7	TRAESCS2A02G098500,TRAESCS3A02G278500,TRAESCS4B02G083800,TRAESCS4B02G139300,TRAESCS6B02G191400,TRAESCS6B02G197300,TRAESCS7D02G044500
Molecular Function	oxidoreductase activity, acting on metal ions	GO:0016722	1	0	1	TRAESCS4B02G137200
Molecular Function	oxidoreductase activity, acting on paired donors, with oxidation of a pair of donors resulting in the reduction of molecular oxygen to two molecules of water	GO:0016717	1	0	1	TRAESCS4B02G135900
Molecular Function	oxidoreductase activity, acting on paired donors, with incorporation or reduction of molecular oxygen, reduced flavin or flavoprotein as one donor, and incorporation of one atom of oxygen	GO:0016712	1	0	2	TRAESCS4B02G122800,TRAESCS4B02G131800
Molecular Function	oxidoreductase activity, acting on paired donors, with incorporation or reduction of molecular oxygen, NAD(P)H as one donor, and incorporation of one atom of oxygen	GO:0016709	1	0	5	TRAESCS1A02G210600,TRAESCS1A02G211100,TRAESCS3A02G280900,TRAESCS4B02G122800,TRAESCS7D02G038500
Molecular Function	oxidoreductase activity, acting on paired donors, with incorporation or reduction of molecular oxygen	GO:0016705	1	0	25	TRAESCS1A02G206900,TRAESCS1A02G210600,TRAESCS1A02G211100,TRAESCS1A02G334700,TRAESCS1A02G334800,TRAESCS1D02G403100,TRAESCS1D02G403200,TRAESCS1D02G403300,TRAESCS2A02G103900,TRAESCS3A02G280900,TRAESCS4B02G100300,TRAESCS4B02G122800,TRAESCS4B02G122900,TRAESCS4B02G131800,TRAESCS4B02G135200,TRAESCS4B02G135900,TRAESCS4B02G172200,TRAESCS5B02G144500,TRAESCS5B02G144600,TRAESCS7A02G493000,TRAESCS7D02G036900,…
Molecular Function	oxidoreductase activity, acting on single donors with incorporation of molecular oxygen, incorporation of two atoms of oxygen	GO:0016702	1	0	1	TRAESCS6B02G193400
Molecular Function	oxidoreductase activity, acting on single donors with incorporation of molecular oxygen	GO:0016701	1	0	1	TRAESCS6B02G193400
Molecular Function	oxidoreductase activity, acting on peroxide as acceptor	GO:0016684	1	0	16	TRAESCS2A02G106700,TRAESCS2A02G107200,TRAESCS2A02G107300,TRAESCS2A02G107500,TRAESCS2A02G107600,TRAESCS2A02G107700,TRAESCS2A02G107800,TRAESCS2A02G108000,TRAESCS2A02G108100,TRAESCS2A02G108200,TRAESCS2A02G108300,TRAESCS2A02G108400,TRAESCS3A02G280200,TRAESCS4B02G118900,TRAESCS4B02G171000,TRAESCS4B02G176900
Molecular Function	oxidoreductase activity, acting on diphenols and related substances as donors, oxygen as acceptor	GO:0016682	1	0	1	TRAESCS4B02G139100
Molecular Function	oxidoreductase activity, acting on diphenols and related substances as donors	GO:0016679	1	0	1	TRAESCS4B02G139100
Molecular Function	oxidoreductase activity, acting on a sulfur group of donors	GO:0016667	1	0	2	TRAESCS4B02G074900,TRAESCS7A02G493400
Molecular Function	oxidoreductase activity, acting on other nitrogenous compounds as donors	GO:0016661	1	0	1	TRAESCS4B02G089000
Molecular Function	oxidoreductase activity, acting on NAD(P)H, heme protein as acceptor	GO:0016653	1	0	1	TRAESCS3A02G280500
Molecular Function	oxidoreductase activity, acting on NAD(P)H	GO:0016651	1	0	2	TRAESCS3A02G280200,TRAESCS3A02G280500
Molecular Function	oxidoreductase activity, acting on the CH-NH group of donors, quinone or similar compound as acceptor	GO:0016649	1	0	1	TRAESCS1A02G209100
Molecular Function	oxidoreductase activity, acting on superoxide radicals as acceptor	GO:0016721	1	0	1	TRAESCS7D02G043000
Molecular Function	RNA glycosylase activity	GO:0030597	1	0	3	TRAESCS1A02G336400,TRAESCS1A02G336600,TRAESCS4B02G103700
Molecular Function	transferase activity, transferring nitrogenous groups	GO:0016769	1	0	5	TRAESCS1A02G208500,TRAESCS4B02G124800,TRAESCS4B02G130800,TRAESCS6B02G191300,TRAESCS6B02G194400
Molecular Function	phosphotransferase activity, alcohol group as acceptor	GO:0016773	1	0	93	TRAESCS1A02G208100,TRAESCS1A02G329400,TRAESCS1A02G330500,TRAESCS1A02G330900,TRAESCS1A02G333800,TRAESCS1A02G337300,TRAESCS1D02G409300,TRAESCS1D02G410000,TRAESCS1D02G410100,TRAESCS2A02G098300,TRAESCS2A02G098700,TRAESCS2A02G104100,TRAESCS2A02G104500,TRAESCS2A02G106500,TRAESCS2A02G107000,TRAESCS3A02G276100,TRAESCS3A02G276200,TRAESCS3A02G276600,TRAESCS3A02G277700,TRAESCS3A02G278100,TRAESCS3A02G282800,…
Molecular Function	racemase and epimerase activity	GO:0016854	1	0	2	TRAESCS1D02G410200,TRAESCS6B02G260500
Molecular Function	isomerase activity	GO:0016853	1	0	7	TRAESCS1D02G410200,TRAESCS2A02G097600,TRAESCS4B02G074800,TRAESCS4B02G101800,TRAESCS4B02G172700,TRAESCS5B02G145800,TRAESCS6B02G260500
Molecular Function	sirohydrochlorin cobaltochelatase activity	GO:0016852	1	0	1	TRAESCS6B02G194900
Molecular Function	amidine-lyase activity	GO:0016842	1	0	1	TRAESCS4B02G180400
Molecular Function	carbon-nitrogen lyase activity	GO:0016840	1	0	1	TRAESCS4B02G180400
Molecular Function	hydro-lyase activity	GO:0016836	1	0	2	TRAESCS4B02G082200,TRAESCS4B02G118700
Molecular Function	carbon-oxygen lyase activity	GO:0016835	1	0	4	TRAESCS4B02G082200,TRAESCS4B02G083100,TRAESCS4B02G088400,TRAESCS4B02G118700
Molecular Function	carboxy-lyase activity	GO:0016831	1	0	3	TRAESCS1A02G329500,TRAESCS4B02G140200,TRAESCS4B02G140300
Molecular Function	carbon-carbon lyase activity	GO:0016830	1	0	4	TRAESCS1A02G329500,TRAESCS4B02G140200,TRAESCS4B02G140300,TRAESCS7A02G489800
Molecular Function	lyase activity	GO:0016829	1	0	10	TRAESCS1A02G329500,TRAESCS4B02G082200,TRAESCS4B02G083100,TRAESCS4B02G088400,TRAESCS4B02G118700,TRAESCS4B02G140200,TRAESCS4B02G140300,TRAESCS4B02G180400,TRAESCS6B02G194900,TRAESCS7A02G489800
Molecular Function	hydrolase activity, acting on acid carbon-carbon bonds, in ketonic substances	GO:0016823	1	0	1	TRAESCS6B02G192200
Molecular Function	hydrolase activity, acting on acid carbon-carbon bonds	GO:0016822	1	0	1	TRAESCS6B02G192200
Molecular Function	hydrolase activity, acting on acid anhydrides, in phosphorus-containing anhydrides	GO:0016818	1	0	31	TRAESCS1A02G205200,TRAESCS1A02G208000,TRAESCS1A02G331200,TRAESCS1A02G332800,TRAESCS1A02G333600,TRAESCS1A02G336000,TRAESCS1A02G337800,TRAESCS1D02G404000,TRAESCS1D02G405900,TRAESCS1D02G408000,TRAESCS1D02G409400,TRAESCS4B02G080300,TRAESCS4B02G082900,TRAESCS4B02G083000,TRAESCS4B02G090300,TRAESCS4B02G126300,TRAESCS4B02G140200,TRAESCS4B02G140300,TRAESCS4B02G165400,TRAESCS4B02G170400,TRAESCS4B02G174300,…
Molecular Function	hydrolase activity, acting on acid anhydrides	GO:0016817	1	0	33	TRAESCS1A02G205200,TRAESCS1A02G208000,TRAESCS1A02G331200,TRAESCS1A02G332800,TRAESCS1A02G333600,TRAESCS1A02G336000,TRAESCS1A02G337800,TRAESCS1D02G404000,TRAESCS1D02G405900,TRAESCS1D02G408000,TRAESCS1D02G409400,TRAESCS4B02G074000,TRAESCS4B02G080300,TRAESCS4B02G082900,TRAESCS4B02G083000,TRAESCS4B02G090300,TRAESCS4B02G126300,TRAESCS4B02G140200,TRAESCS4B02G140300,TRAESCS4B02G165400,TRAESCS4B02G170400,…
Molecular Function	transferase activity, transferring phosphorus-containing groups	GO:0016772	1	0	111	TRAESCS1A02G208100,TRAESCS1A02G329400,TRAESCS1A02G330500,TRAESCS1A02G330900,TRAESCS1A02G333800,TRAESCS1A02G337300,TRAESCS1D02G409300,TRAESCS1D02G409700,TRAESCS1D02G410000,TRAESCS1D02G410100,TRAESCS2A02G097900,TRAESCS2A02G098300,TRAESCS2A02G098700,TRAESCS2A02G104100,TRAESCS2A02G104500,TRAESCS2A02G106800,TRAESCS2A02G106500,TRAESCS2A02G107000,TRAESCS3A02G276100,TRAESCS3A02G276200,TRAESCS3A02G276600,…
Molecular Function	hydrolase activity, acting on carbon-nitrogen (but not peptide) bonds, in cyclic amidines	GO:0016814	1	0	1	TRAESCS4B02G176500
Molecular Function	hydrolase activity, acting on carbon-nitrogen (but not peptide) bonds	GO:0016810	1	0	6	TRAESCS4B02G101600,TRAESCS4B02G102600,TRAESCS4B02G176500,TRAESCS6B02G260700,TRAESCS6B02G260800,TRAESCS6B02G261000
Molecular Function	hydrolase activity, hydrolyzing N-glycosyl compounds	GO:0016799	1	0	4	TRAESCS1A02G336400,TRAESCS1A02G336600,TRAESCS4B02G083100,TRAESCS4B02G103700
Molecular Function	hydrolase activity, acting on glycosyl bonds	GO:0016798	1	0	22	TRAESCS1A02G336400,TRAESCS1A02G336600,TRAESCS1D02G404300,TRAESCS2A02G098400,TRAESCS2A02G105900,TRAESCS3A02G277100,TRAESCS4B02G074100,TRAESCS4B02G083100,TRAESCS4B02G086400,TRAESCS4B02G086500,TRAESCS4B02G088800,TRAESCS4B02G093500,TRAESCS4B02G103700,TRAESCS4B02G104500,TRAESCS4B02G127100,TRAESCS4B02G127600,TRAESCS4B02G132300,TRAESCS4B02G173200,TRAESCS4B02G177900,TRAESCS4B02G179600,TRAESCS5B02G145200,…
Molecular Function	exonuclease activity, active with either ribo- or deoxyribonucleic acids and producing 5'-phosphomonoesters	GO:0016796	1	0	2	TRAESCS4B02G071000,TRAESCS4B02G071200
Molecular Function	phosphatase activity	GO:0016791	1	0	13	TRAESCS1A02G205300,TRAESCS1A02G210400,TRAESCS1D02G408100,TRAESCS3A02G277500,TRAESCS4B02G070500,TRAESCS4B02G088700,TRAESCS4B02G096200,TRAESCS4B02G129000,TRAESCS4B02G135100,TRAESCS4B02G171500,TRAESCS5B02G146700,TRAESCS6B02G264000,TRAESCS7D02G042600
Molecular Function	thiolester hydrolase activity	GO:0016790	1	0	4	TRAESCS1A02G210300,TRAESCS4B02G139400,TRAESCS4B02G139500,TRAESCS4B02G171800
Molecular Function	hydrolase activity, acting on ester bonds	GO:0016788	1	0	36	TRAESCS1A02G205300,TRAESCS1A02G205500,TRAESCS1A02G210300,TRAESCS1A02G210400,TRAESCS1A02G338500,TRAESCS1D02G408100,TRAESCS1D02G410400,TRAESCS1D02G410500,TRAESCS2A02G100400,TRAESCS3A02G277500,TRAESCS3A02G279300,TRAESCS4B02G070500,TRAESCS4B02G071000,TRAESCS4B02G071200,TRAESCS4B02G088400,TRAESCS4B02G088700,TRAESCS4B02G091000,TRAESCS4B02G093800,TRAESCS4B02G096200,TRAESCS4B02G097700,TRAESCS4B02G121900,…
Molecular Function	sulfurtransferase activity	GO:0016783	1	0	2	TRAESCS1A02G330200,TRAESCS4B02G122000
Molecular Function	transferase activity, transferring sulphur-containing groups	GO:0016782	1	0	4	TRAESCS1A02G330200,TRAESCS4B02G122000,TRAESCS7D02G040200,TRAESCS7D02G040300
Molecular Function	phosphotransferase activity, paired acceptors	GO:0016781	1	0	1	TRAESCS7D02G039500
Molecular Function	phosphotransferase activity, for other substituted phosphate groups	GO:0016780	1	0	2	TRAESCS4B02G070200,TRAESCS4B02G130400
Molecular Function	nucleotidyltransferase activity	GO:0016779	1	0	10	TRAESCS1D02G409700,TRAESCS2A02G097900,TRAESCS3A02G281700,TRAESCS4B02G077000,TRAESCS4B02G080200,TRAESCS4B02G090000,TRAESCS4B02G123900,TRAESCS4B02G133200,TRAESCS4B02G180500,TRAESCS5B02G143400
Molecular Function	diphosphotransferase activity	GO:0016778	1	0	1	TRAESCS2A02G106800
Molecular Function	phosphotransferase activity, phosphate group as acceptor	GO:0016776	1	0	2	TRAESCS4B02G102400,TRAESCS4B02G177300
Molecular Function	hydrolase activity, acting on carbon-nitrogen (but not peptide) bonds, in linear amides	GO:0016811	1	0	2	TRAESCS4B02G101600,TRAESCS4B02G102600
Molecular Function	rRNA N-glycosylase activity	GO:0030598	1	0	3	TRAESCS1A02G336400,TRAESCS1A02G336600,TRAESCS4B02G103700
Molecular Function	pectinesterase activity	GO:0030599	1	0	1	TRAESCS2A02G100400
Molecular Function	protein-macromolecule adaptor activity	GO:0030674	1	0	2	TRAESCS7D02G044300,TRAESCS7D02G044400
Molecular Function	inositol-1,3,4-trisphosphate 6-kinase activity	GO:0052725	1	0	1	TRAESCS1A02G330900
Molecular Function	hydroquinone:oxygen oxidoreductase activity	GO:0052716	1	0	1	TRAESCS4B02G139100
Molecular Function	carboxylic ester hydrolase activity	GO:0052689	1	0	4	TRAESCS1D02G410400,TRAESCS1D02G410500,TRAESCS2A02G100400,TRAESCS4B02G121900
Molecular Function	L-isoleucine transaminase activity	GO:0052656	1	0	1	TRAESCS1A02G208500
Molecular Function	L-valine transaminase activity	GO:0052655	1	0	1	TRAESCS1A02G208500
Molecular Function	L-leucine transaminase activity	GO:0052654	1	0	1	TRAESCS1A02G208500
Molecular Function	Hsp90 protein binding	GO:0051879	1	0	1	TRAESCS4B02G166100
Molecular Function	inositol trisphosphate kinase activity	GO:0051766	1	0	1	TRAESCS1A02G330900
Molecular Function	inositol tetrakisphosphate kinase activity	GO:0051765	1	0	1	TRAESCS1A02G330900
Molecular Function	phosphoglucan, water dikinase activity	GO:0051752	1	0	1	TRAESCS7D02G039500
Molecular Function	metal cluster binding	GO:0051540	1	0	7	TRAESCS1A02G330200,TRAESCS4B02G069800,TRAESCS4B02G083100,TRAESCS4B02G089000,TRAESCS4B02G097000,TRAESCS4B02G179700,TRAESCS7A02G429400
Molecular Function	4 iron, 4 sulfur cluster binding	GO:0051539	1	0	2	TRAESCS1A02G330200,TRAESCS4B02G083100
Molecular Function	2 iron, 2 sulfur cluster binding	GO:0051537	1	0	1	TRAESCS4B02G089000
Molecular Function	iron-sulfur cluster binding	GO:0051536	1	0	7	TRAESCS1A02G330200,TRAESCS4B02G069800,TRAESCS4B02G083100,TRAESCS4B02G089000,TRAESCS4B02G097000,TRAESCS4B02G179700,TRAESCS7A02G429400
Molecular Function	inositol-1,3,4-trisphosphate 5-kinase activity	GO:0052726	1	0	1	TRAESCS1A02G330900
Molecular Function	NAD binding	GO:0051287	1	0	5	TRAESCS1D02G408400,TRAESCS1D02G410200,TRAESCS3A02G276300,TRAESCS4B02G077100,TRAESCS4B02G080800
Molecular Function	unfolded protein binding	GO:0051082	1	0	5	TRAESCS1A02G205200,TRAESCS1D02G403500,TRAESCS4B02G165400,TRAESCS7D02G040800,TRAESCS7D02G045900
Molecular Function	actin filament binding	GO:0051015	1	0	3	TRAESCS4B02G166200,TRAESCS6B02G265100,TRAESCS7A02G494200
Molecular Function	oxidoreductase activity, acting on NAD(P)H, oxygen as acceptor	GO:0050664	1	0	1	TRAESCS3A02G280200
Molecular Function	NADP binding	GO:0050661	1	0	8	TRAESCS1A02G210600,TRAESCS1A02G211100,TRAESCS1D02G408400,TRAESCS3A02G276300,TRAESCS3A02G280900,TRAESCS4B02G080800,TRAESCS4B02G178700,TRAESCS7D02G038500
Molecular Function	flavin adenine dinucleotide binding	GO:0050660	1	0	6	TRAESCS1A02G210600,TRAESCS1A02G211100,TRAESCS3A02G280900,TRAESCS4B02G102500,TRAESCS4B02G104000,TRAESCS7D02G038500
Molecular Function	nucleoside monophosphate kinase activity	GO:0050145	1	0	1	TRAESCS4B02G177300
Molecular Function	monosaccharide binding	GO:0048029	1	0	1	TRAESCS3A02G276100
Molecular Function	receptor ligand activity	GO:0048018	1	0	1	TRAESCS4B02G131900
Molecular Function	GDP-mannose 3,5-epimerase activity	GO:0047918	1	0	1	TRAESCS1D02G410200
Molecular Function	cycloeucalenol cycloisomerase activity	GO:0047793	1	0	1	TRAESCS4B02G074800
Molecular Function	acyl-CoA hydrolase activity	GO:0047617	1	0	2	TRAESCS4B02G139400,TRAESCS4B02G139500
Molecular Function	inositol tetrakisphosphate 1-kinase activity	GO:0047325	1	0	1	TRAESCS1A02G330900
Molecular Function	polygalacturonate 4-alpha-galacturonosyltransferase activity	GO:0047262	1	0	3	TRAESCS2A02G103200,TRAESCS4B02G172800,TRAESCS5B02G142900
Molecular Function	inositol 3-alpha-galactosyltransferase activity	GO:0047216	1	0	2	TRAESCS2A02G097400,TRAESCS4B02G179300
Molecular Function	dioxygenase activity	GO:0051213	1	0	1	TRAESCS6B02G193400
Molecular Function	protein dimerization activity	GO:0046983	1	0	24	TRAESCS1A02G335100,TRAESCS1A02G335200,TRAESCS1A02G335300,TRAESCS1A02G335400,TRAESCS1A02G335500,TRAESCS1A02G335600,TRAESCS1A02G335700,TRAESCS1A02G335800,TRAESCS4B02G075000,TRAESCS4B02G075100,TRAESCS4B02G080700,TRAESCS4B02G080800,TRAESCS4B02G124100,TRAESCS4B02G125400,TRAESCS4B02G180900,TRAESCS6B02G198500,TRAESCS7A02G434500,TRAESCS7A02G434600,TRAESCS7A02G434800,TRAESCS7A02G490900,TRAESCS7A02G491000,…
Molecular Function	inositol phosphate phosphatase activity	GO:0052745	1	0	1	TRAESCS4B02G129000
Molecular Function	NADPHX epimerase activity	GO:0052857	1	0	1	TRAESCS6B02G260500
Molecular Function	toxin activity	GO:0090729	1	0	4	TRAESCS1A02G336400,TRAESCS1A02G336600,TRAESCS1D02G405600,TRAESCS1D02G405700
Molecular Function	alpha-glucosidase activity	GO:0090599	1	0	1	TRAESCS4B02G179600
Molecular Function	2-(3-amino-3-carboxypropyl)histidine synthase activity	GO:0090560	1	0	1	TRAESCS4B02G083800
Molecular Function	translation regulator activity, nucleic acid binding	GO:0090079	1	0	7	TRAESCS1A02G331200,TRAESCS1D02G410800,TRAESCS2A02G104200,TRAESCS4B02G083200,TRAESCS4B02G121200,TRAESCS4B02G170900,TRAESCS6B02G199300
Molecular Function	auxin transmembrane transporter activity	GO:0080161	1	0	1	TRAESCS7A02G492400
Molecular Function	methyl jasmonate esterase activity	GO:0080032	1	0	1	TRAESCS4B02G121900
Molecular Function	methyl salicylate esterase activity	GO:0080031	1	0	1	TRAESCS4B02G121900
Molecular Function	methyl indole-3-acetate esterase activity	GO:0080030	1	0	1	TRAESCS4B02G121900
Molecular Function	carotene epsilon hydroxylase activity	GO:0072374	1	0	1	TRAESCS1A02G206900
Molecular Function	modified amino acid binding	GO:0072341	1	0	1	TRAESCS7D02G046000
Molecular Function	FAD binding	GO:0071949	1	0	2	TRAESCS4B02G102500,TRAESCS4B02G104000
Molecular Function	serine binding	GO:0070905	1	0	1	TRAESCS4B02G069300
Molecular Function	uridylyltransferase activity	GO:0070569	1	0	1	TRAESCS1D02G409700
Molecular Function	guanylyltransferase activity	GO:0070568	1	0	1	TRAESCS4B02G077000
Molecular Function	NADHX epimerase activity	GO:0052856	1	0	1	TRAESCS6B02G260500
Molecular Function	cytidylyltransferase activity	GO:0070567	1	0	2	TRAESCS4B02G123900,TRAESCS5B02G143400
Molecular Function	NADP+ binding	GO:0070401	1	0	1	TRAESCS4B02G080800
Molecular Function	aromatase activity	GO:0070330	1	0	1	TRAESCS4B02G122800
Molecular Function	phosphatidic acid binding	GO:0070300	1	0	1	TRAESCS2A02G102200
Molecular Function	vitamin B6 binding	GO:0070279	1	0	7	TRAESCS1A02G329500,TRAESCS3A02G278000,TRAESCS4B02G069300,TRAESCS4B02G122000,TRAESCS4B02G124800,TRAESCS6B02G191300,TRAESCS6B02G194400
Molecular Function	serine-type exopeptidase activity	GO:0070008	1	0	4	TRAESCS1A02G331100,TRAESCS4B02G088600,TRAESCS4B02G136700,TRAESCS6B02G261700
Molecular Function	peptide-lysine-N-acetyltransferase activity	GO:0061733	1	0	1	TRAESCS4B02G086900
Molecular Function	ubiquitin-like protein ligase activity	GO:0061659	1	0	5	TRAESCS1D02G405800,TRAESCS4B02G174800,TRAESCS4B02G176000,TRAESCS4B02G176100,TRAESCS6B02G264500
Molecular Function	ubiquitin protein ligase activity	GO:0061630	1	0	5	TRAESCS1D02G405800,TRAESCS4B02G174800,TRAESCS4B02G176000,TRAESCS4B02G176100,TRAESCS6B02G264500
Molecular Function	nuclear import signal receptor activity	GO:0061608	1	0	1	TRAESCS2A02G097100
Molecular Function	endopeptidase regulator activity	GO:0061135	1	0	6	TRAESCS2A02G103100,TRAESCS4B02G079100,TRAESCS4B02G079200,TRAESCS4B02G093000,TRAESCS4B02G093900,TRAESCS7D02G039100
Molecular Function	peptidase regulator activity	GO:0061134	1	0	6	TRAESCS2A02G103100,TRAESCS4B02G079100,TRAESCS4B02G079200,TRAESCS4B02G093000,TRAESCS4B02G093900,TRAESCS7D02G039100
Molecular Function	nucleoside-triphosphatase regulator activity	GO:0060589	1	0	6	TRAESCS1A02G208700,TRAESCS4B02G166000,TRAESCS4B02G173500,TRAESCS4B02G175500,TRAESCS6B02G195700,TRAESCS6B02G259800
Molecular Function	molecular adaptor activity	GO:0060090	1	0	2	TRAESCS7D02G044300,TRAESCS7D02G044400
Molecular Function	molecular transducer activity	GO:0060089	1	0	5	TRAESCS1D02G410000,TRAESCS3A02G276600,TRAESCS3A02G278100,TRAESCS4B02G075400,TRAESCS4B02G171100
Molecular Function	L-glutamine aminotransferase activity	GO:0070548	1	0	1	TRAESCS4B02G130800
Molecular Function	oxidoreductase activity, acting on the CH-NH group of donors	GO:0016645	1	0	1	TRAESCS1A02G209100
Molecular Function	protein heterodimerization activity	GO:0046982	1	0	7	TRAESCS6B02G198500,TRAESCS7A02G434500,TRAESCS7A02G434600,TRAESCS7A02G434800,TRAESCS7A02G490900,TRAESCS7A02G491000,TRAESCS7A02G491100
Molecular Function	proton-transporting ATP synthase activity, rotational mechanism	GO:0046933	1	0	2	TRAESCS4B02G173900,TRAESCS7A02G489500
Molecular Function	signaling receptor activity	GO:0038023	1	0	4	TRAESCS3A02G276600,TRAESCS3A02G278100,TRAESCS4B02G075400,TRAESCS4B02G171100
Molecular Function	citrate synthase activity	GO:0036440	1	0	1	TRAESCS6B02G194700
Molecular Function	oligopeptide transmembrane transporter activity	GO:0035673	1	0	1	TRAESCS6B02G262400
Molecular Function	UDP-glucosyltransferase activity	GO:0035251	1	0	2	TRAESCS2A02G102600,TRAESCS4B02G091100
Molecular Function	UDP-galactosyltransferase activity	GO:0035250	1	0	2	TRAESCS2A02G097400,TRAESCS4B02G179300
Molecular Function	phosphatidylinositol binding	GO:0035091	1	0	3	TRAESCS4B02G088300,TRAESCS4B02G101900,TRAESCS7A02G490500
Molecular Function	gamma-glutamyl-peptidase activity	GO:0034722	1	0	1	TRAESCS1A02G338300
Molecular Function	peptide N-acetyltransferase activity	GO:0034212	1	0	1	TRAESCS4B02G086900
Molecular Function	5'-3' RNA polymerase activity	GO:0034062	1	0	2	TRAESCS2A02G097900,TRAESCS4B02G133200
Molecular Function	DNA polymerase activity	GO:0034061	1	0	4	TRAESCS2A02G097900,TRAESCS3A02G281700,TRAESCS4B02G080200,TRAESCS4B02G090000
Molecular Function	glycopeptide alpha-N-acetylgalactosaminidase activity	GO:0033926	1	0	2	TRAESCS4B02G093500,TRAESCS4B02G179600
Molecular Function	lipoyl(octanoyl) transferase activity	GO:0033819	1	0	1	TRAESCS4B02G176600
Molecular Function	protein lysine deacetylase activity	GO:0033558	1	0	1	TRAESCS4B02G102600
Molecular Function	amide binding	GO:0033218	1	0	2	TRAESCS7D02G041800,TRAESCS7D02G046000
Molecular Function	dolichyl pyrophosphate Man9GlcNAc2 alpha-1,3-glucosyltransferase activity	GO:0042281	1	0	1	TRAESCS4B02G173000
Molecular Function	guanyl ribonucleotide binding	GO:0032561	1	0	13	TRAESCS1A02G208000,TRAESCS1A02G331200,TRAESCS1A02G333600,TRAESCS1A02G336000,TRAESCS1A02G337800,TRAESCS1D02G404000,TRAESCS1D02G405900,TRAESCS2A02G097800,TRAESCS3A02G281200,TRAESCS4B02G077000,TRAESCS4B02G090100,TRAESCS4B02G171200,TRAESCS7D02G038300
Molecular Function	demethylase activity	GO:0032451	1	0	1	TRAESCS4B02G122800
Molecular Function	ubiquitin-like protein binding	GO:0032182	1	0	1	TRAESCS4B02G101900
Molecular Function	clathrin light chain binding	GO:0032051	1	0	1	TRAESCS4B02G136100
Molecular Function	ubiquitin protein ligase binding	GO:0031625	1	0	1	TRAESCS1D02G405400
Molecular Function	chromatin DNA binding	GO:0031490	1	0	1	TRAESCS1D02G411400
Molecular Function	alkali metal ion binding	GO:0031420	1	0	1	TRAESCS4B02G174700
Molecular Function	carboxylic acid binding	GO:0031406	1	0	2	TRAESCS4B02G069300,TRAESCS7D02G046000
Molecular Function	protein tag	GO:0031386	1	0	2	TRAESCS1D02G405400,TRAESCS4B02G133400
Molecular Function	translation initiation factor binding	GO:0031369	1	0	2	TRAESCS4B02G083200,TRAESCS4B02G170900
Molecular Function	heat shock protein binding	GO:0031072	1	0	2	TRAESCS4B02G166100,TRAESCS7D02G045900
Molecular Function	cysteine desulfurase activity	GO:0031071	1	0	1	TRAESCS4B02G122000
Molecular Function	thiamine binding	GO:0030975	1	0	1	TRAESCS2A02G106800
Molecular Function	potassium ion binding	GO:0030955	1	0	1	TRAESCS4B02G174700
Molecular Function	GTPase regulator activity	GO:0030695	1	0	6	TRAESCS1A02G208700,TRAESCS4B02G166000,TRAESCS4B02G173500,TRAESCS4B02G175500,TRAESCS6B02G195700,TRAESCS6B02G259800
Molecular Function	adenyl ribonucleotide binding	GO:0032559	1	0	173	TRAESCS1A02G205200,TRAESCS1A02G208100,TRAESCS1A02G208400,TRAESCS1A02G330500,TRAESCS1A02G330900,TRAESCS1A02G332800,TRAESCS1A02G333800,TRAESCS1A02G337300,TRAESCS1D02G409000,TRAESCS1D02G409300,TRAESCS1D02G409400,TRAESCS1D02G410100,TRAESCS1D02G411847,TRAESCS2A02G098300,TRAESCS2A02G098700,TRAESCS2A02G103300,TRAESCS2A02G103700,TRAESCS2A02G104100,TRAESCS2A02G104500,TRAESCS2A02G104700,TRAESCS2A02G106800,…
Molecular Function	proton-transporting ATPase activity, rotational mechanism	GO:0046961	1	0	1	TRAESCS7A02G489500
Molecular Function	histone binding	GO:0042393	1	0	1	TRAESCS4B02G088200
Molecular Function	phosphoric ester hydrolase activity	GO:0042578	1	0	15	TRAESCS1A02G205300,TRAESCS1A02G210400,TRAESCS1A02G338500,TRAESCS1D02G408100,TRAESCS3A02G277500,TRAESCS4B02G070500,TRAESCS4B02G088700,TRAESCS4B02G091000,TRAESCS4B02G096200,TRAESCS4B02G129000,TRAESCS4B02G135100,TRAESCS4B02G171500,TRAESCS5B02G146700,TRAESCS6B02G264000,TRAESCS7D02G042600
Molecular Function	transition metal ion binding	GO:0046914	1	0	57	TRAESCS1A02G205700,TRAESCS1A02G206100,TRAESCS1A02G206900,TRAESCS1A02G333100,TRAESCS1A02G334700,TRAESCS1A02G334800,TRAESCS1D02G403100,TRAESCS1D02G403200,TRAESCS1D02G403300,TRAESCS1D02G404500,TRAESCS1D02G408000,TRAESCS2A02G099300,TRAESCS2A02G103900,TRAESCS2A02G105600,TRAESCS3A02G278400,TRAESCS3A02G278700,TRAESCS3A02G281400,TRAESCS3A02G282100,TRAESCS4B02G069300,TRAESCS4B02G085800,TRAESCS4B02G097000,…
Molecular Function	acyltransferase activity, acyl groups converted into alkyl on transfer	GO:0046912	1	0	1	TRAESCS6B02G194700
Molecular Function	tetrapyrrole binding	GO:0046906	1	0	40	TRAESCS1A02G206200,TRAESCS1A02G206900,TRAESCS1A02G334700,TRAESCS1A02G334800,TRAESCS1A02G338400,TRAESCS1D02G403100,TRAESCS1D02G403200,TRAESCS1D02G403300,TRAESCS1D02G411300,TRAESCS1D02G411600,TRAESCS2A02G103900,TRAESCS2A02G106700,TRAESCS2A02G107200,TRAESCS2A02G107300,TRAESCS2A02G107500,TRAESCS2A02G107600,TRAESCS2A02G107700,TRAESCS2A02G107800,TRAESCS2A02G108000,TRAESCS2A02G108100,TRAESCS2A02G108200,…
Molecular Function	metal ion transmembrane transporter activity	GO:0046873	1	0	8	TRAESCS1A02G332800,TRAESCS1A02G333200,TRAESCS2A02G107100,TRAESCS4B02G078000,TRAESCS4B02G080300,TRAESCS4B02G094900,TRAESCS4B02G101200,TRAESCS6B02G192600
Molecular Function	metal ion binding	GO:0046872	1	0	141	TRAESCS1A02G205300,TRAESCS1A02G205700,TRAESCS1A02G206100,TRAESCS1A02G206900,TRAESCS1A02G329600,TRAESCS1A02G330200,TRAESCS1A02G330900,TRAESCS1A02G331400,TRAESCS1A02G333100,TRAESCS1A02G334400,TRAESCS1A02G334700,TRAESCS1A02G334800,TRAESCS1A02G338400,TRAESCS1A02G338900,TRAESCS1D02G403100,TRAESCS1D02G403200,TRAESCS1D02G403300,TRAESCS1D02G404500,TRAESCS1D02G405300,TRAESCS1D02G405400,TRAESCS1D02G408000,…
Molecular Function	oxidoreductase activity, acting on other nitrogenous compounds as donors, with NAD or NADP as acceptor	GO:0046857	1	0	1	TRAESCS4B02G089000
Molecular Function	glucosyltransferase activity	GO:0046527	1	0	4	TRAESCS1D02G404300,TRAESCS2A02G102600,TRAESCS4B02G091100,TRAESCS4B02G173000
Molecular Function	sucrose-phosphate synthase activity	GO:0046524	1	0	1	TRAESCS4B02G091100
Molecular Function	inositol trisphosphate phosphatase activity	GO:0046030	1	0	1	TRAESCS4B02G129000
Molecular Function	nutrient reservoir activity	GO:0045735	1	0	1	TRAESCS4B02G169700
Molecular Function	aspartyl esterase activity	GO:0045330	1	0	1	TRAESCS2A02G100400
Molecular Function	translation regulator activity	GO:0045182	1	0	7	TRAESCS1A02G331200,TRAESCS1D02G410800,TRAESCS2A02G104200,TRAESCS4B02G083200,TRAESCS4B02G121200,TRAESCS4B02G170900,TRAESCS6B02G199300
Molecular Function	protein-containing complex binding	GO:0044877	1	0	4	TRAESCS1D02G409700,TRAESCS4B02G166200,TRAESCS6B02G265100,TRAESCS7A02G494200
Molecular Function	ATPase activity, coupled to transmembrane movement of ions, rotational mechanism	GO:0044769	1	0	1	TRAESCS7A02G489500
Molecular Function	aspartic endopeptidase activity, intramembrane cleaving	GO:0042500	1	0	1	TRAESCS4B02G165800
Molecular Function	ubiquitin-like protein ligase binding	GO:0044389	1	0	1	TRAESCS1D02G405400
Molecular Function	sequence-specific DNA binding	GO:0043565	1	0	24	TRAESCS2A02G097200,TRAESCS2A02G097500,TRAESCS2A02G104800,TRAESCS2A02G104900,TRAESCS3A02G280400,TRAESCS3A02G280800,TRAESCS3A02G281900,TRAESCS4B02G069500,TRAESCS4B02G072500,TRAESCS4B02G084700,TRAESCS4B02G099500,TRAESCS4B02G121500,TRAESCS4B02G135000,TRAESCS4B02G165900,TRAESCS4B02G170100,TRAESCS4B02G176700,TRAESCS4B02G178600,TRAESCS4B02G179500,TRAESCS5B02G145300,TRAESCS5B02G145400,TRAESCS5B02G145500,…
Molecular Function	ADP binding	GO:0043531	1	0	21	TRAESCS1D02G411847,TRAESCS4B02G091600,TRAESCS4B02G091900,TRAESCS4B02G092600,TRAESCS4B02G093100,TRAESCS4B02G093200,TRAESCS7A02G490147,TRAESCS7D02G037300,TRAESCS7D02G039000,TRAESCS7D02G039700,TRAESCS7D02G039800,TRAESCS7D02G039900,TRAESCS7D02G040000,TRAESCS7D02G040400,TRAESCS7D02G040500,TRAESCS7D02G040700,TRAESCS7D02G040900,TRAESCS7D02G041100,TRAESCS7D02G041200,TRAESCS7D02G041300,TRAESCS7D02G041600
Molecular Function	protein histidine kinase binding	GO:0043424	1	0	1	TRAESCS1D02G410000
Molecular Function	alcohol binding	GO:0043178	1	0	1	TRAESCS2A02G106800
Molecular Function	organic acid binding	GO:0043177	1	0	2	TRAESCS4B02G069300,TRAESCS7D02G046000
Molecular Function	cation binding	GO:0043169	1	0	143	TRAESCS1A02G205300,TRAESCS1A02G205700,TRAESCS1A02G206100,TRAESCS1A02G206900,TRAESCS1A02G329600,TRAESCS1A02G330200,TRAESCS1A02G330900,TRAESCS1A02G331400,TRAESCS1A02G333100,TRAESCS1A02G334400,TRAESCS1A02G334700,TRAESCS1A02G334800,TRAESCS1A02G338400,TRAESCS1A02G338900,TRAESCS1D02G403100,TRAESCS1D02G403200,TRAESCS1D02G403300,TRAESCS1D02G404500,TRAESCS1D02G405300,TRAESCS1D02G405400,TRAESCS1D02G408000,…
Molecular Function	anion binding	GO:0043168	1	0	202	TRAESCS1A02G205200,TRAESCS1A02G208000,TRAESCS1A02G208100,TRAESCS1A02G208400,TRAESCS1A02G210600,TRAESCS1A02G211100,TRAESCS1A02G329500,TRAESCS1A02G330500,TRAESCS1A02G330900,TRAESCS1A02G331200,TRAESCS1A02G332800,TRAESCS1A02G333600,TRAESCS1A02G333800,TRAESCS1A02G336000,TRAESCS1A02G337300,TRAESCS1A02G337800,TRAESCS1D02G404000,TRAESCS1D02G405900,TRAESCS1D02G409000,TRAESCS1D02G409300,TRAESCS1D02G409400,…
Molecular Function	ubiquitin binding	GO:0043130	1	0	1	TRAESCS4B02G101900
Molecular Function	ribosome binding	GO:0043022	1	0	1	TRAESCS1D02G409700
Molecular Function	ribonucleoprotein complex binding	GO:0043021	1	0	1	TRAESCS1D02G409700
Molecular Function	xenobiotic transmembrane transporter activity	GO:0042910	1	0	4	TRAESCS4B02G070000,TRAESCS4B02G070100,TRAESCS4B02G128600,TRAESCS7A02G494300
Molecular Function	amide transmembrane transporter activity	GO:0042887	1	0	1	TRAESCS6B02G262400
Molecular Function	ATPase-coupled transmembrane transporter activity	GO:0042626	1	0	8	TRAESCS1A02G332800,TRAESCS4B02G080300,TRAESCS4B02G088500,TRAESCS4B02G095200,TRAESCS4B02G171400,TRAESCS4B02G172000,TRAESCS6B02G192400,TRAESCS7A02G489500
Molecular Function	ATPase-coupled ion transmembrane transporter activity	GO:0042625	1	0	1	TRAESCS7A02G489500
Molecular Function	protein folding chaperone	GO:0044183	1	0	4	TRAESCS1A02G205200,TRAESCS2A02G107900,TRAESCS4B02G165400,TRAESCS7A02G430600
Molecular Function	oxidoreductase activity, acting on the CH-NH2 group of donors, oxygen as acceptor	GO:0016641	1	0	1	TRAESCS6B02G260500
Molecular Function	oxidoreductase activity, acting on the CH-NH2 group of donors	GO:0016638	1	0	1	TRAESCS6B02G260500
Molecular Function	oxidoreductase activity, acting on the CH-CH group of donors, NAD or NADP as acceptor	GO:0016628	1	0	1	TRAESCS4B02G086100
Molecular Function	beta-fructofuranosidase activity	GO:0004564	1	0	1	TRAESCS4B02G179600
Molecular Function	hydrolase activity, hydrolyzing O-glycosyl compounds	GO:0004553	1	0	18	TRAESCS1D02G404300,TRAESCS2A02G098400,TRAESCS2A02G105900,TRAESCS3A02G277100,TRAESCS4B02G074100,TRAESCS4B02G086400,TRAESCS4B02G086500,TRAESCS4B02G088800,TRAESCS4B02G093500,TRAESCS4B02G104500,TRAESCS4B02G127100,TRAESCS4B02G127600,TRAESCS4B02G132300,TRAESCS4B02G173200,TRAESCS4B02G177900,TRAESCS4B02G179600,TRAESCS5B02G145200,TRAESCS6B02G192300
Molecular Function	nucleoside diphosphate kinase activity	GO:0004550	1	0	1	TRAESCS4B02G102400
Molecular Function	RNA nuclease activity	GO:0004540	1	0	7	TRAESCS1A02G205500,TRAESCS3A02G279300,TRAESCS4B02G071000,TRAESCS4B02G071200,TRAESCS4B02G093800,TRAESCS4B02G097700,TRAESCS4B02G138600
Molecular Function	poly(A)-specific ribonuclease activity	GO:0004535	1	0	2	TRAESCS4B02G071000,TRAESCS4B02G071200
Molecular Function	RNA exonuclease activity	GO:0004532	1	0	2	TRAESCS4B02G071000,TRAESCS4B02G071200
Molecular Function	exonuclease activity	GO:0004527	1	0	3	TRAESCS4B02G071000,TRAESCS4B02G071200,TRAESCS4B02G133800
Molecular Function	RNA-DNA hybrid ribonuclease activity	GO:0004523	1	0	4	TRAESCS1A02G205500,TRAESCS3A02G279300,TRAESCS4B02G093800,TRAESCS4B02G097700
Molecular Function	RNA endonuclease activity	GO:0004521	1	0	4	TRAESCS1A02G205500,TRAESCS3A02G279300,TRAESCS4B02G093800,TRAESCS4B02G097700
Molecular Function	endonuclease activity	GO:0004519	1	0	5	TRAESCS1A02G205500,TRAESCS3A02G279300,TRAESCS4B02G093800,TRAESCS4B02G097700,TRAESCS6B02G264100
Molecular Function	nuclease activity	GO:0004518	1	0	10	TRAESCS1A02G205500,TRAESCS3A02G279300,TRAESCS4B02G071000,TRAESCS4B02G071200,TRAESCS4B02G088400,TRAESCS4B02G093800,TRAESCS4B02G097700,TRAESCS4B02G133800,TRAESCS4B02G138600,TRAESCS6B02G264100
Molecular Function	N,N-dimethylaniline monooxygenase activity	GO:0004499	1	0	4	TRAESCS1A02G210600,TRAESCS1A02G211100,TRAESCS3A02G280900,TRAESCS7D02G038500
Molecular Function	monooxygenase activity	GO:0004497	1	0	25	TRAESCS1A02G206900,TRAESCS1A02G210600,TRAESCS1A02G211100,TRAESCS1A02G334700,TRAESCS1A02G334800,TRAESCS1D02G403100,TRAESCS1D02G403200,TRAESCS1D02G403300,TRAESCS2A02G103900,TRAESCS3A02G280700,TRAESCS3A02G280900,TRAESCS4B02G100300,TRAESCS4B02G122800,TRAESCS4B02G122900,TRAESCS4B02G131800,TRAESCS4B02G135200,TRAESCS4B02G172200,TRAESCS5B02G144500,TRAESCS5B02G144600,TRAESCS7A02G493000,TRAESCS7D02G036900,…
Molecular Function	methionine adenosyltransferase activity	GO:0004478	1	0	1	TRAESCS6B02G197300
Molecular Function	sucrose alpha-glucosidase activity	GO:0004575	1	0	1	TRAESCS4B02G179600
Molecular Function	long-chain fatty acid-CoA ligase activity	GO:0004467	1	0	1	TRAESCS4B02G133700
Molecular Function	hydroxyacylglutathione hydrolase activity	GO:0004416	1	0	1	TRAESCS4B02G171800
Molecular Function	histone deacetylase activity	GO:0004407	1	0	1	TRAESCS4B02G102600
Molecular Function	histone acetyltransferase activity	GO:0004402	1	0	1	TRAESCS4B02G086900
Molecular Function	hexokinase activity	GO:0004396	1	0	1	TRAESCS3A02G276100
Molecular Function	heme oxygenase (decyclizing) activity	GO:0004392	1	0	1	TRAESCS4B02G131800
Molecular Function	helicase activity	GO:0004386	1	0	9	TRAESCS2A02G103300,TRAESCS4B02G075500,TRAESCS4B02G094600,TRAESCS4B02G096400,TRAESCS4B02G126000,TRAESCS4B02G126600,TRAESCS4B02G138800,TRAESCS4B02G180200,TRAESCS6B02G262800
Molecular Function	guanylate kinase activity	GO:0004385	1	0	1	TRAESCS4B02G177300
Molecular Function	glycine hydroxymethyltransferase activity	GO:0004372	1	0	1	TRAESCS4B02G069300
Molecular Function	glutathione transferase activity	GO:0004364	1	0	1	TRAESCS7D02G044500
Molecular Function	glutamine-fructose-6-phosphate transaminase (isomerizing) activity	GO:0004360	1	0	1	TRAESCS4B02G130800
Molecular Function	glucosylceramidase activity	GO:0004348	1	0	1	TRAESCS4B02G088800
Molecular Function	glucose-6-phosphate dehydrogenase activity	GO:0004345	1	0	1	TRAESCS4B02G178700
Molecular Function	glucosamine 6-phosphate N-acetyltransferase activity	GO:0004343	1	0	1	TRAESCS5B02G144800
Molecular Function	glucokinase activity	GO:0004340	1	0	1	TRAESCS3A02G276100
Molecular Function	inositol-polyphosphate 5-phosphatase activity	GO:0004445	1	0	1	TRAESCS4B02G129000
Molecular Function	fumarylacetoacetase activity	GO:0004334	1	0	1	TRAESCS6B02G192200
Molecular Function	peroxidase activity	GO:0004601	1	0	16	TRAESCS2A02G106700,TRAESCS2A02G107200,TRAESCS2A02G107300,TRAESCS2A02G107500,TRAESCS2A02G107600,TRAESCS2A02G107700,TRAESCS2A02G107800,TRAESCS2A02G108000,TRAESCS2A02G108100,TRAESCS2A02G108200,TRAESCS2A02G108300,TRAESCS2A02G108400,TRAESCS3A02G280200,TRAESCS4B02G118900,TRAESCS4B02G171000,TRAESCS4B02G176900
Molecular Function	phospholipase activity	GO:0004620	1	0	2	TRAESCS1D02G410400,TRAESCS1D02G410500
Molecular Function	GTPase activator activity	GO:0005096	1	0	2	TRAESCS4B02G175500,TRAESCS6B02G259800
Molecular Function	guanyl-nucleotide exchange factor activity	GO:0005085	1	0	4	TRAESCS1A02G208700,TRAESCS4B02G166000,TRAESCS4B02G173500,TRAESCS6B02G195700
Molecular Function	transmembrane signaling receptor activity	GO:0004888	1	0	4	TRAESCS3A02G276600,TRAESCS3A02G278100,TRAESCS4B02G075400,TRAESCS4B02G171100
Molecular Function	cysteine-type endopeptidase inhibitor activity	GO:0004869	1	0	1	TRAESCS7D02G039100
Molecular Function	serine-type endopeptidase inhibitor activity	GO:0004867	1	0	5	TRAESCS2A02G103100,TRAESCS4B02G079100,TRAESCS4B02G079200,TRAESCS4B02G093000,TRAESCS4B02G093900
Molecular Function	endopeptidase inhibitor activity	GO:0004866	1	0	6	TRAESCS2A02G103100,TRAESCS4B02G079100,TRAESCS4B02G079200,TRAESCS4B02G093000,TRAESCS4B02G093900,TRAESCS7D02G039100
Molecular Function	enzyme inhibitor activity	GO:0004857	1	0	9	TRAESCS1D02G411500,TRAESCS2A02G103100,TRAESCS4B02G079100,TRAESCS4B02G079200,TRAESCS4B02G093000,TRAESCS4B02G093900,TRAESCS4B02G127200,TRAESCS4B02G132400,TRAESCS7D02G039100
Molecular Function	uridine kinase activity	GO:0004849	1	0	1	TRAESCS4B02G102200
Molecular Function	cysteine-type deubiquitinase activity	GO:0004843	1	0	1	TRAESCS1A02G329200
Molecular Function	ubiquitin-protein transferase activity	GO:0004842	1	0	12	TRAESCS1A02G206000,TRAESCS1A02G208100,TRAESCS1A02G329600,TRAESCS1D02G405800,TRAESCS4B02G070800,TRAESCS4B02G071700,TRAESCS4B02G071800,TRAESCS4B02G098900,TRAESCS4B02G174800,TRAESCS4B02G176000,TRAESCS4B02G176100,TRAESCS6B02G264500
Molecular Function	glutamine-tRNA ligase activity	GO:0004819	1	0	1	TRAESCS7A02G489700
Molecular Function	cysteine-tRNA ligase activity	GO:0004817	1	0	1	TRAESCS1D02G409000
Molecular Function	alanine-tRNA ligase activity	GO:0004813	1	0	1	TRAESCS4B02G140900
Molecular Function	aminoacyl-tRNA ligase activity	GO:0004812	1	0	3	TRAESCS1D02G409000,TRAESCS4B02G140900,TRAESCS7A02G489700
Molecular Function	phosphoglycerate mutase activity	GO:0004619	1	0	1	TRAESCS4B02G172700
Molecular Function	tRNA (guanine-N2-)-methyltransferase activity	GO:0004809	1	0	1	TRAESCS2A02G105300
Molecular Function	thiamine diphosphokinase activity	GO:0004788	1	0	1	TRAESCS2A02G106800
Molecular Function	superoxide dismutase activity	GO:0004784	1	0	1	TRAESCS7D02G043000
Molecular Function	pyruvate kinase activity	GO:0004743	1	0	1	TRAESCS4B02G174700
Molecular Function	pyridoxamine-phosphate oxidase activity	GO:0004733	1	0	1	TRAESCS6B02G260500
Molecular Function	protein tyrosine phosphatase activity	GO:0004725	1	0	3	TRAESCS3A02G277500,TRAESCS4B02G096200,TRAESCS4B02G135100
Molecular Function	protein serine/threonine phosphatase activity	GO:0004722	1	0	4	TRAESCS1A02G205300,TRAESCS4B02G088700,TRAESCS6B02G264000,TRAESCS7D02G042600
Molecular Function	phosphoprotein phosphatase activity	GO:0004721	1	0	8	TRAESCS1A02G205300,TRAESCS3A02G277500,TRAESCS4B02G088700,TRAESCS4B02G096200,TRAESCS4B02G135100,TRAESCS5B02G146700,TRAESCS6B02G264000,TRAESCS7D02G042600
Molecular Function	transmembrane receptor protein tyrosine kinase activity	GO:0004714	1	0	3	TRAESCS3A02G278100,TRAESCS4B02G075400,TRAESCS4B02G171100
Molecular Function	protein tyrosine kinase activity	GO:0004713	1	0	3	TRAESCS3A02G278100,TRAESCS4B02G075400,TRAESCS4B02G171100
Molecular Function	MAP kinase activity	GO:0004707	1	0	1	TRAESCS1D02G410100
Molecular Function	protein kinase activity	GO:0004672	1	0	88	TRAESCS1A02G208100,TRAESCS1A02G329400,TRAESCS1A02G330500,TRAESCS1A02G333800,TRAESCS1A02G337300,TRAESCS1D02G409300,TRAESCS1D02G410000,TRAESCS1D02G410100,TRAESCS2A02G098300,TRAESCS2A02G098700,TRAESCS2A02G104100,TRAESCS2A02G104500,TRAESCS2A02G106500,TRAESCS2A02G107000,TRAESCS3A02G276200,TRAESCS3A02G276600,TRAESCS3A02G278100,TRAESCS3A02G282800,TRAESCS4B02G069200,TRAESCS4B02G074700,TRAESCS4B02G075400,…
Molecular Function	prenyltransferase activity	GO:0004659	1	0	2	TRAESCS3A02G278500,TRAESCS4B02G139300
Molecular Function	proline dehydrogenase activity	GO:0004657	1	0	1	TRAESCS1A02G209100
Molecular Function	polygalacturonase activity	GO:0004650	1	0	3	TRAESCS4B02G086400,TRAESCS4B02G086500,TRAESCS6B02G192300
Molecular Function	trehalose-phosphatase activity	GO:0004805	1	0	1	TRAESCS1A02G210400
Molecular Function	signaling receptor binding	GO:0005102	1	0	1	TRAESCS4B02G131900
Molecular Function	tetrahydrofolylpolyglutamate synthase activity	GO:0004326	1	0	1	TRAESCS2A02G103700
Molecular Function	3-oxoacyl-[acyl-carrier-protein] synthase activity	GO:0004315	1	0	1	TRAESCS6B02G192100
Molecular Function	peptidyl-prolyl cis-trans isomerase activity	GO:0003755	1	0	1	TRAESCS2A02G097600
Molecular Function	translation elongation factor activity	GO:0003746	1	0	2	TRAESCS4B02G121200,TRAESCS6B02G199300
Molecular Function	translation initiation factor activity	GO:0003743	1	0	5	TRAESCS1A02G331200,TRAESCS1D02G410800,TRAESCS2A02G104200,TRAESCS4B02G083200,TRAESCS4B02G170900
Molecular Function	structural constituent of ribosome	GO:0003735	1	0	15	TRAESCS1A02G333400,TRAESCS1D02G405400,TRAESCS1D02G407500,TRAESCS3A02G280300,TRAESCS4B02G080000,TRAESCS4B02G082600,TRAESCS4B02G100600,TRAESCS4B02G124900,TRAESCS4B02G128700,TRAESCS4B02G129400,TRAESCS4B02G129600,TRAESCS4B02G132600,TRAESCS4B02G171600,TRAESCS6B02G197800,TRAESCS7A02G493500
Molecular Function	mRNA binding	GO:0003729	1	0	7	TRAESCS1D02G405400,TRAESCS4B02G080000,TRAESCS4B02G170900,TRAESCS4B02G179400,TRAESCS6B02G194100,TRAESCS6B02G194200,TRAESCS6B02G194300
Molecular Function	RNA helicase activity	GO:0003724	1	0	4	TRAESCS4B02G094600,TRAESCS4B02G126000,TRAESCS4B02G180200,TRAESCS6B02G262800
Molecular Function	RNA binding	GO:0003723	1	0	40	TRAESCS1A02G336000,TRAESCS1D02G405300,TRAESCS1D02G405400,TRAESCS2A02G102300,TRAESCS2A02G105300,TRAESCS3A02G276400,TRAESCS3A02G278400,TRAESCS3A02G280300,TRAESCS4B02G069700,TRAESCS4B02G080000,TRAESCS4B02G082600,TRAESCS4B02G083200,TRAESCS4B02G085700,TRAESCS4B02G087000,TRAESCS4B02G087200,TRAESCS4B02G094500,TRAESCS4B02G094600,TRAESCS4B02G122500,TRAESCS4B02G124600,TRAESCS4B02G128700,TRAESCS4B02G129400,…
Molecular Function	transcription coactivator activity	GO:0003713	1	0	1	TRAESCS1D02G411400
Molecular Function	transcription coregulator activity	GO:0003712	1	0	2	TRAESCS1D02G411400,TRAESCS6B02G195600
Molecular Function	DNA-binding transcription factor activity	GO:0003700	1	0	56	TRAESCS1A02G329900,TRAESCS1A02G332600,TRAESCS1A02G334100,TRAESCS1D02G406900,TRAESCS1D02G407000,TRAESCS1D02G407100,TRAESCS2A02G097200,TRAESCS2A02G097500,TRAESCS2A02G099400,TRAESCS2A02G099900,TRAESCS2A02G100600,TRAESCS2A02G100700,TRAESCS2A02G100800,TRAESCS2A02G104800,TRAESCS2A02G104900,TRAESCS2A02G105700,TRAESCS3A02G280400,TRAESCS3A02G280800,TRAESCS3A02G281900,TRAESCS4B02G069500,TRAESCS4B02G078400,…
Molecular Function	single-stranded DNA binding	GO:0003697	1	0	2	TRAESCS4B02G079700,TRAESCS4B02G080200
Molecular Function	double-stranded DNA binding	GO:0003690	1	0	5	TRAESCS3A02G280800,TRAESCS4B02G072500,TRAESCS4B02G080900,TRAESCS4B02G103900,TRAESCS7D02G037000
Molecular Function	damaged DNA binding	GO:0003684	1	0	1	TRAESCS4B02G080200
Molecular Function	chromatin binding	GO:0003682	1	0	1	TRAESCS1D02G411400
Molecular Function	protein disulfide isomerase activity	GO:0003756	1	0	1	TRAESCS4B02G101800
Molecular Function	DNA helicase activity	GO:0003678	1	0	3	TRAESCS2A02G103300,TRAESCS4B02G096400,TRAESCS4B02G138800
Molecular Function	lipid kinase activity	GO:0001727	1	0	1	TRAESCS4B02G133100
Molecular Function	transcription regulatory region nucleic acid binding	GO:0001067	1	0	3	TRAESCS3A02G280800,TRAESCS4B02G072500,TRAESCS7D02G037000
Molecular Function	RNA polymerase III general transcription initiation factor activity	GO:0000995	1	0	1	TRAESCS4B02G104600
Molecular Function	cis-regulatory region sequence-specific DNA binding	GO:0000987	1	0	1	TRAESCS3A02G280800
Molecular Function	DNA-binding transcription factor activity, RNA polymerase II-specific	GO:0000981	1	0	1	TRAESCS4B02G084700
Molecular Function	RNA polymerase II cis-regulatory region sequence-specific DNA binding	GO:0000978	1	0	1	TRAESCS3A02G280800
Molecular Function	RNA polymerase II transcription regulatory region sequence-specific DNA binding	GO:0000977	1	0	2	TRAESCS3A02G280800,TRAESCS7D02G037000
Molecular Function	transcription cis-regulatory region binding	GO:0000976	1	0	3	TRAESCS3A02G280800,TRAESCS4B02G072500,TRAESCS7D02G037000
Molecular Function	oxidized pyrimidine nucleobase lesion DNA N-glycosylase activity	GO:0000703	1	0	1	TRAESCS4B02G083100
Molecular Function	oxidized base lesion DNA N-glycosylase activity	GO:0000702	1	0	1	TRAESCS4B02G083100
Molecular Function	adenine nucleotide transmembrane transporter activity	GO:0000295	1	0	1	TRAESCS4B02G119600
Molecular Function	magnesium ion binding	GO:0000287	1	0	8	TRAESCS1A02G330900,TRAESCS4B02G077000,TRAESCS4B02G130400,TRAESCS4B02G170400,TRAESCS4B02G174200,TRAESCS4B02G174300,TRAESCS4B02G174700,TRAESCS6B02G191300
Molecular Function	3'-5'-RNA exonuclease activity	GO:0000175	1	0	2	TRAESCS4B02G071000,TRAESCS4B02G071200
Molecular Function	fatty-acyl-CoA binding	GO:0000062	1	0	1	TRAESCS7D02G041800
Molecular Function	DNA binding	GO:0003677	1	0	107	TRAESCS1A02G332100,TRAESCS1A02G332600,TRAESCS1A02G334100,TRAESCS1A02G334900,TRAESCS1A02G338900,TRAESCS1D02G403700,TRAESCS1D02G404400,TRAESCS1D02G406900,TRAESCS1D02G407000,TRAESCS1D02G407100,TRAESCS1D02G407400,TRAESCS1D02G409800,TRAESCS1D02G411400,TRAESCS2A02G097200,TRAESCS2A02G097500,TRAESCS2A02G100600,TRAESCS2A02G100700,TRAESCS2A02G100800,TRAESCS2A02G101000,TRAESCS2A02G101100,TRAESCS2A02G101200,…
Molecular Function	ferroxidase activity	GO:0004322	1	0	1	TRAESCS4B02G137200
Molecular Function	cytoskeletal motor activity	GO:0003774	1	0	1	TRAESCS4B02G126400
Molecular Function	actin binding	GO:0003779	1	0	4	TRAESCS3A02G277000,TRAESCS4B02G166200,TRAESCS6B02G265100,TRAESCS7A02G494200
Molecular Function	fatty acid synthase activity	GO:0004312	1	0	1	TRAESCS6B02G192100
Molecular Function	ethanolamine-phosphate cytidylyltransferase activity	GO:0004306	1	0	2	TRAESCS4B02G123900,TRAESCS5B02G143400
Molecular Function	serine-type endopeptidase activity	GO:0004252	1	0	10	TRAESCS2A02G099500,TRAESCS2A02G099600,TRAESCS2A02G099700,TRAESCS2A02G100100,TRAESCS4B02G077600,TRAESCS4B02G085500,TRAESCS4B02G087500,TRAESCS4B02G165100,TRAESCS6B02G262000,TRAESCS7A02G488500
Molecular Function	metalloendopeptidase activity	GO:0004222	1	0	4	TRAESCS3A02G277400,TRAESCS3A02G277600,TRAESCS4B02G087500,TRAESCS6B02G193700
Molecular Function	serine-type carboxypeptidase activity	GO:0004185	1	0	4	TRAESCS1A02G331100,TRAESCS4B02G088600,TRAESCS4B02G136700,TRAESCS6B02G261700
Molecular Function	carboxypeptidase activity	GO:0004180	1	0	4	TRAESCS1A02G331100,TRAESCS4B02G088600,TRAESCS4B02G136700,TRAESCS6B02G261700
Molecular Function	aminopeptidase activity	GO:0004177	1	0	1	TRAESCS1A02G333700
Molecular Function	ATP-dependent peptidase activity	GO:0004176	1	0	3	TRAESCS4B02G165100,TRAESCS6B02G193700,TRAESCS6B02G262000
Molecular Function	endopeptidase activity	GO:0004175	1	0	27	TRAESCS1D02G412200,TRAESCS2A02G099500,TRAESCS2A02G099600,TRAESCS2A02G099700,TRAESCS2A02G100100,TRAESCS3A02G277400,TRAESCS3A02G277600,TRAESCS4B02G076800,TRAESCS4B02G077600,TRAESCS4B02G085500,TRAESCS4B02G087500,TRAESCS4B02G098000,TRAESCS4B02G098100,TRAESCS4B02G102000,TRAESCS4B02G103200,TRAESCS4B02G103400,TRAESCS4B02G165100,TRAESCS4B02G165800,TRAESCS6B02G193700,TRAESCS6B02G262000,TRAESCS7A02G488500,…
Molecular Function	dihydrolipoyllysine-residue succinyltransferase activity	GO:0004149	1	0	1	TRAESCS4B02G071300
Molecular Function	dethiobiotin synthase activity	GO:0004141	1	0	1	TRAESCS6B02G191300
Molecular Function	cyclic-nucleotide phosphodiesterase activity	GO:0004112	1	0	1	TRAESCS1A02G338500
Molecular Function	citrate (Si)-synthase activity	GO:0004108	1	0	1	TRAESCS6B02G194700
Molecular Function	carbonate dehydratase activity	GO:0004089	1	0	1	TRAESCS4B02G118700
Molecular Function	microtubule motor activity	GO:0003777	1	0	1	TRAESCS4B02G126400
Molecular Function	branched-chain-amino-acid transaminase activity	GO:0004084	1	0	1	TRAESCS1A02G208500
Molecular Function	adenosine deaminase activity	GO:0004000	1	0	1	TRAESCS4B02G176500
Molecular Function	acid phosphatase activity	GO:0003993	1	0	1	TRAESCS4B02G171500
Molecular Function	acetolactate synthase activity	GO:0003984	1	0	1	TRAESCS4B02G085900
Molecular Function	UDP-glucose 6-dehydrogenase activity	GO:0003979	1	0	1	TRAESCS4B02G077100
Molecular Function	NADPH-hemoprotein reductase activity	GO:0003958	1	0	1	TRAESCS3A02G280500
Molecular Function	N-acetyl-gamma-glutamyl-phosphate reductase activity	GO:0003942	1	0	1	TRAESCS4B02G080800
Molecular Function	GTPase activity	GO:0003924	1	0	9	TRAESCS1A02G208000,TRAESCS1A02G331200,TRAESCS1A02G333600,TRAESCS1A02G336000,TRAESCS1A02G337800,TRAESCS1D02G404000,TRAESCS1D02G405900,TRAESCS1D02G408000,TRAESCS4B02G180800
Molecular Function	DNA photolyase activity	GO:0003913	1	0	1	TRAESCS7A02G489800
Molecular Function	DNA-(apurinic or apyrimidinic site) endonuclease activity	GO:0003906	1	0	2	TRAESCS4B02G083100,TRAESCS4B02G088400
Molecular Function	DNA-directed 5'-3' RNA polymerase activity	GO:0003899	1	0	2	TRAESCS2A02G097900,TRAESCS4B02G133200
Molecular Function	DNA primase activity	GO:0003896	1	0	1	TRAESCS2A02G097900
Molecular Function	DNA-directed DNA polymerase activity	GO:0003887	1	0	4	TRAESCS2A02G097900,TRAESCS3A02G281700,TRAESCS4B02G080200,TRAESCS4B02G090000
Molecular Function	6-phosphofructokinase activity	GO:0003872	1	0	1	TRAESCS3A02G277700
Molecular Function	3-hydroxyisobutyryl-CoA hydrolase activity	GO:0003860	1	0	1	TRAESCS1A02G210300
Molecular Function	N6-(1,2-dicarboxyethyl)AMP AMP-lyase (fumarate-forming) activity	GO:0004018	1	0	1	TRAESCS4B02G180400
Molecular Function	xylanase activity	GO:0097599	1	0	2	TRAESCS4B02G074100,TRAESCS4B02G127100
Molecular Function	structural molecule activity	GO:0005198	1	0	25	TRAESCS1A02G333400,TRAESCS1D02G405400,TRAESCS1D02G407500,TRAESCS2A02G100500,TRAESCS3A02G280300,TRAESCS4B02G080000,TRAESCS4B02G082600,TRAESCS4B02G100600,TRAESCS4B02G124900,TRAESCS4B02G128700,TRAESCS4B02G129400,TRAESCS4B02G129600,TRAESCS4B02G132600,TRAESCS4B02G136100,TRAESCS4B02G137800,TRAESCS4B02G171600,TRAESCS6B02G197800,TRAESCS6B02G198500,TRAESCS7A02G434500,TRAESCS7A02G434600,TRAESCS7A02G434800,…
Molecular Function	monoatomic ion channel activity	GO:0005216	1	0	3	TRAESCS4B02G094900,TRAESCS4B02G173900,TRAESCS7A02G489500
Molecular Function	secondary active transmembrane transporter activity	GO:0015291	1	0	5	TRAESCS4B02G070000,TRAESCS4B02G070100,TRAESCS4B02G119600,TRAESCS4B02G128600,TRAESCS7A02G494300
Molecular Function	channel activity	GO:0015267	1	0	5	TRAESCS4B02G094900,TRAESCS4B02G137500,TRAESCS4B02G173900,TRAESCS4B02G178000,TRAESCS7A02G489500
Molecular Function	proton channel activity	GO:0015252	1	0	2	TRAESCS4B02G173900,TRAESCS7A02G489500
Molecular Function	water channel activity	GO:0015250	1	0	1	TRAESCS4B02G137500
Molecular Function	ADP transmembrane transporter activity	GO:0015217	1	0	1	TRAESCS4B02G119600
Molecular Function	purine nucleotide transmembrane transporter activity	GO:0015216	1	0	1	TRAESCS4B02G119600
Molecular Function	nucleotide transmembrane transporter activity	GO:0015215	1	0	1	TRAESCS4B02G119600
Molecular Function	nucleobase transmembrane transporter activity	GO:0015205	1	0	1	TRAESCS4B02G076400
Molecular Function	carbohydrate transmembrane transporter activity	GO:0015144	1	0	1	TRAESCS7A02G430500
Molecular Function	magnesium ion transmembrane transporter activity	GO:0015095	1	0	2	TRAESCS1A02G333200,TRAESCS4B02G101200
Molecular Function	calcium ion transmembrane transporter activity	GO:0015085	1	0	2	TRAESCS1A02G332800,TRAESCS4B02G080300
Molecular Function	potassium ion transmembrane transporter activity	GO:0015079	1	0	2	TRAESCS2A02G107100,TRAESCS4B02G094900
Molecular Function	proton transmembrane transporter activity	GO:0015078	1	0	2	TRAESCS4B02G173900,TRAESCS7A02G489500
Molecular Function	monoatomic ion transmembrane transporter activity	GO:0015075	1	0	11	TRAESCS1A02G332800,TRAESCS1A02G333200,TRAESCS2A02G107100,TRAESCS4B02G078000,TRAESCS4B02G080300,TRAESCS4B02G094900,TRAESCS4B02G101200,TRAESCS4B02G173900,TRAESCS6B02G192400,TRAESCS6B02G192600,TRAESCS7A02G489500
Molecular Function	antiporter activity	GO:0015297	1	0	5	TRAESCS4B02G070000,TRAESCS4B02G070100,TRAESCS4B02G119600,TRAESCS4B02G128600,TRAESCS7A02G494300
Molecular Function	glutathione disulfide oxidoreductase activity	GO:0015038	1	0	1	TRAESCS7A02G493400
Molecular Function	protein-disulfide reductase activity	GO:0015035	1	0	2	TRAESCS4B02G074900,TRAESCS7A02G493400
Molecular Function	auxin efflux transmembrane transporter activity	GO:0010329	1	0	1	TRAESCS7A02G492400
Molecular Function	FMN binding	GO:0010181	1	0	2	TRAESCS3A02G280500,TRAESCS6B02G260500
Molecular Function	zeinoxanthin epsilon hydroxylase activity	GO:0009974	1	0	1	TRAESCS1A02G206900
Molecular Function	histidine phosphotransfer kinase activity	GO:0009927	1	0	1	TRAESCS1D02G410000
Molecular Function	pyrophosphate hydrolysis-driven proton transmembrane transporter activity	GO:0009678	1	0	1	TRAESCS7A02G489500
Molecular Function	electron transfer activity	GO:0009055	1	0	2	TRAESCS3A02G282100,TRAESCS7A02G493400
Molecular Function	xylan 1,4-beta-xylosidase activity	GO:0009044	1	0	2	TRAESCS4B02G074100,TRAESCS4B02G127100
Molecular Function	phospholipase A1 activity	GO:0008970	1	0	2	TRAESCS1D02G410400,TRAESCS1D02G410500
Molecular Function	nitrite reductase [NAD(P)H] activity	GO:0008942	1	0	1	TRAESCS4B02G089000
Molecular Function	holo-[acyl-carrier-protein] synthase activity	GO:0008897	1	0	1	TRAESCS4B02G130400
Molecular Function	glycerophosphodiester phosphodiesterase activity	GO:0008889	1	0	1	TRAESCS4B02G091000
Molecular Function	cellulase activity	GO:0008810	1	0	1	TRAESCS4B02G104500
Molecular Function	S-adenosylmethionine-dependent methyltransferase activity	GO:0008757	1	0	2	TRAESCS1A02G330700,TRAESCS2A02G105300
Molecular Function	disulfide oxidoreductase activity	GO:0015036	1	0	2	TRAESCS4B02G074900,TRAESCS7A02G493400
Molecular Function	3-deoxy-8-phosphooctulonate synthase activity	GO:0008676	1	0	1	TRAESCS2A02G098500
Molecular Function	inorganic molecular entity transmembrane transporter activity	GO:0015318	1	0	11	TRAESCS1A02G332800,TRAESCS1A02G333200,TRAESCS2A02G107100,TRAESCS4B02G078000,TRAESCS4B02G080300,TRAESCS4B02G094900,TRAESCS4B02G101200,TRAESCS4B02G137500,TRAESCS4B02G173900,TRAESCS6B02G192600,TRAESCS7A02G489500
Molecular Function	organophosphate ester transmembrane transporter activity	GO:0015605	1	0	1	TRAESCS4B02G119600
Molecular Function	oxidoreductase activity, acting on the CH-CH group of donors	GO:0016627	1	0	1	TRAESCS4B02G086100
Molecular Function	oxidoreductase activity, acting on the aldehyde or oxo group of donors, disulfide as acceptor	GO:0016624	1	0	1	TRAESCS4B02G071500
Molecular Function	oxidoreductase activity, acting on the aldehyde or oxo group of donors, NAD or NADP as acceptor	GO:0016620	1	0	2	TRAESCS4B02G080800,TRAESCS4B02G098300
Molecular Function	oxidoreductase activity, acting on the CH-OH group of donors, NAD or NADP as acceptor	GO:0016616	1	0	2	TRAESCS4B02G077100,TRAESCS4B02G178700
Molecular Function	oxidoreductase activity, acting on CH-OH group of donors	GO:0016614	1	0	2	TRAESCS4B02G077100,TRAESCS4B02G178700
Molecular Function	amino acid binding	GO:0016597	1	0	1	TRAESCS4B02G069300
Molecular Function	metallochaperone activity	GO:0016530	1	0	1	TRAESCS4B02G069800
Molecular Function	oxidoreductase activity	GO:0016491	1	0	79	TRAESCS1A02G205700,TRAESCS1A02G206900,TRAESCS1A02G209100,TRAESCS1A02G210600,TRAESCS1A02G211100,TRAESCS1A02G331400,TRAESCS1A02G334400,TRAESCS1A02G334700,TRAESCS1A02G334800,TRAESCS1D02G403100,TRAESCS1D02G403200,TRAESCS1D02G403300,TRAESCS1D02G407600,TRAESCS1D02G408400,TRAESCS2A02G102500,TRAESCS2A02G103900,TRAESCS2A02G106700,TRAESCS2A02G107200,TRAESCS2A02G107300,TRAESCS2A02G107500,TRAESCS2A02G107600,…
Molecular Function	pyrophosphatase activity	GO:0016462	1	0	31	TRAESCS1A02G205200,TRAESCS1A02G208000,TRAESCS1A02G331200,TRAESCS1A02G332800,TRAESCS1A02G333600,TRAESCS1A02G336000,TRAESCS1A02G337800,TRAESCS1D02G404000,TRAESCS1D02G405900,TRAESCS1D02G408000,TRAESCS1D02G409400,TRAESCS4B02G080300,TRAESCS4B02G082900,TRAESCS4B02G083000,TRAESCS4B02G090300,TRAESCS4B02G126300,TRAESCS4B02G140200,TRAESCS4B02G140300,TRAESCS4B02G165400,TRAESCS4B02G170400,TRAESCS4B02G174300,…
Molecular Function	tRNA (guanine) methyltransferase activity	GO:0016423	1	0	1	TRAESCS2A02G105300
Molecular Function	S-acyltransferase activity	GO:0016417	1	0	2	TRAESCS4B02G071300,TRAESCS4B02G123500
Molecular Function	octanoyltransferase activity	GO:0016415	1	0	1	TRAESCS4B02G176600
Molecular Function	O-acetyltransferase activity	GO:0016413	1	0	1	TRAESCS7A02G494100
Molecular Function	N-acyltransferase activity	GO:0016410	1	0	2	TRAESCS4B02G086900,TRAESCS5B02G144800
Molecular Function	primary active transmembrane transporter activity	GO:0015399	1	0	8	TRAESCS1A02G332800,TRAESCS4B02G080300,TRAESCS4B02G088500,TRAESCS4B02G095200,TRAESCS4B02G171400,TRAESCS4B02G172000,TRAESCS6B02G192400,TRAESCS7A02G489500
Molecular Function	palmitoyltransferase activity	GO:0016409	1	0	1	TRAESCS4B02G123500
Molecular Function	CoA-ligase activity	GO:0016405	1	0	1	TRAESCS4B02G133700
Molecular Function	1-phosphatidylinositol-4-phosphate 5-kinase activity	GO:0016308	1	0	1	TRAESCS4B02G133100
Molecular Function	phosphatidylinositol phosphate kinase activity	GO:0016307	1	0	1	TRAESCS4B02G133100
Molecular Function	kinase activity	GO:0016301	1	0	98	TRAESCS1A02G208100,TRAESCS1A02G329400,TRAESCS1A02G330500,TRAESCS1A02G330900,TRAESCS1A02G333800,TRAESCS1A02G337300,TRAESCS1D02G409300,TRAESCS1D02G410000,TRAESCS1D02G410100,TRAESCS2A02G098300,TRAESCS2A02G098700,TRAESCS2A02G104100,TRAESCS2A02G104500,TRAESCS2A02G106500,TRAESCS2A02G107000,TRAESCS3A02G276100,TRAESCS3A02G276200,TRAESCS3A02G276600,TRAESCS3A02G277700,TRAESCS3A02G278100,TRAESCS3A02G282800,…
Molecular Function	lipase activity	GO:0016298	1	0	2	TRAESCS1D02G410400,TRAESCS1D02G410500
Molecular Function	CoA hydrolase activity	GO:0016289	1	0	3	TRAESCS1A02G210300,TRAESCS4B02G139400,TRAESCS4B02G139500
Molecular Function	antioxidant activity	GO:0016209	1	0	17	TRAESCS2A02G106700,TRAESCS2A02G107200,TRAESCS2A02G107300,TRAESCS2A02G107500,TRAESCS2A02G107600,TRAESCS2A02G107700,TRAESCS2A02G107800,TRAESCS2A02G108000,TRAESCS2A02G108100,TRAESCS2A02G108200,TRAESCS2A02G108300,TRAESCS2A02G108400,TRAESCS3A02G280200,TRAESCS4B02G118900,TRAESCS4B02G171000,TRAESCS4B02G176900,TRAESCS7D02G043000
Molecular Function	chlorophyll binding	GO:0016168	1	0	4	TRAESCS1D02G411300,TRAESCS1D02G411600,TRAESCS4B02G089500,TRAESCS6B02G191500
Molecular Function	nickel cation binding	GO:0016151	1	0	1	TRAESCS1D02G408000
Molecular Function	nucleobase-containing compound transmembrane transporter activity	GO:0015932	1	0	1	TRAESCS4B02G119600
Molecular Function	glucosidase activity	GO:0015926	1	0	1	TRAESCS4B02G179600
Molecular Function	P-type ion transporter activity	GO:0015662	1	0	2	TRAESCS1A02G332800,TRAESCS4B02G080300
Molecular Function	fatty acid ligase activity	GO:0015645	1	0	1	TRAESCS4B02G133700
Molecular Function	tubulin binding	GO:0015631	1	0	3	TRAESCS4B02G097800,TRAESCS4B02G123300,TRAESCS4B02G126400
Molecular Function	acetyltransferase activity	GO:0016407	1	0	4	TRAESCS4B02G086900,TRAESCS4B02G103100,TRAESCS5B02G144800,TRAESCS7A02G494100
Molecular Function	transporter activity	GO:0005215	1	0	40	TRAESCS1A02G210900,TRAESCS1A02G211000,TRAESCS1A02G330400,TRAESCS1A02G332800,TRAESCS1A02G333200,TRAESCS2A02G107100,TRAESCS4B02G070000,TRAESCS4B02G070100,TRAESCS4B02G076400,TRAESCS4B02G078000,TRAESCS4B02G080300,TRAESCS4B02G086600,TRAESCS4B02G088500,TRAESCS4B02G090800,TRAESCS4B02G094900,TRAESCS4B02G095200,TRAESCS4B02G096700,TRAESCS4B02G101200,TRAESCS4B02G119600,TRAESCS4B02G128600,TRAESCS4B02G131700,…
Molecular Function	ubiquitin-like modifier activating enzyme activity	GO:0008641	1	0	1	TRAESCS4B02G137100
Molecular Function	transaminase activity	GO:0008483	1	0	5	TRAESCS1A02G208500,TRAESCS4B02G124800,TRAESCS4B02G130800,TRAESCS6B02G191300,TRAESCS6B02G194400
Molecular Function	ATP-dependent activity, acting on DNA	GO:0008094	1	0	4	TRAESCS2A02G103300,TRAESCS2A02G104700,TRAESCS4B02G096400,TRAESCS4B02G138800
Molecular Function	cytoskeletal protein binding	GO:0008092	1	0	7	TRAESCS3A02G277000,TRAESCS4B02G097800,TRAESCS4B02G123300,TRAESCS4B02G126400,TRAESCS4B02G166200,TRAESCS6B02G265100,TRAESCS7A02G494200
Molecular Function	growth factor activity	GO:0008083	1	0	1	TRAESCS4B02G131900
Molecular Function	phosphoric diester hydrolase activity	GO:0008081	1	0	2	TRAESCS1A02G338500,TRAESCS4B02G091000
Molecular Function	N-acetyltransferase activity	GO:0008080	1	0	2	TRAESCS4B02G086900,TRAESCS5B02G144800
Molecular Function	enzyme activator activity	GO:0008047	1	0	2	TRAESCS4B02G175500,TRAESCS6B02G259800
Molecular Function	microtubule binding	GO:0008017	1	0	3	TRAESCS4B02G097800,TRAESCS4B02G123300,TRAESCS4B02G126400
Molecular Function	1-phosphatidylinositol binding	GO:0005545	1	0	2	TRAESCS4B02G088300,TRAESCS7A02G490500
Molecular Function	phospholipid binding	GO:0005543	1	0	4	TRAESCS2A02G102200,TRAESCS4B02G088300,TRAESCS4B02G101900,TRAESCS7A02G490500
Molecular Function	folic acid binding	GO:0005542	1	0	1	TRAESCS7D02G046000
Molecular Function	glucose binding	GO:0005536	1	0	1	TRAESCS3A02G276100
Molecular Function	GTP binding	GO:0005525	1	0	13	TRAESCS1A02G208000,TRAESCS1A02G331200,TRAESCS1A02G333600,TRAESCS1A02G336000,TRAESCS1A02G337800,TRAESCS1D02G404000,TRAESCS1D02G405900,TRAESCS2A02G097800,TRAESCS3A02G281200,TRAESCS4B02G077000,TRAESCS4B02G090100,TRAESCS4B02G171200,TRAESCS7D02G038300
Molecular Function	calmodulin binding	GO:0005516	1	0	2	TRAESCS4B02G096900,TRAESCS6B02G191900
Molecular Function	protein binding	GO:0005515	1	0	199	TRAESCS1A02G205200,TRAESCS1A02G206000,TRAESCS1A02G207700,TRAESCS1A02G329300,TRAESCS1A02G329400,TRAESCS1A02G330800,TRAESCS1A02G333600,TRAESCS1A02G333900,TRAESCS1A02G335100,TRAESCS1A02G335200,TRAESCS1A02G335300,TRAESCS1A02G335400,TRAESCS1A02G335500,TRAESCS1A02G335600,TRAESCS1A02G335700,TRAESCS1A02G335800,TRAESCS1A02G336200,TRAESCS1A02G337300,TRAESCS1D02G402800,TRAESCS1D02G403500,TRAESCS1D02G403600,…
Molecular Function	5S rRNA binding	GO:0008097	1	0	1	TRAESCS4B02G080000
Molecular Function	calcium ion binding	GO:0005509	1	0	18	TRAESCS2A02G098100,TRAESCS2A02G103600,TRAESCS2A02G105500,TRAESCS3A02G280200,TRAESCS3A02G280700,TRAESCS4B02G069900,TRAESCS4B02G121300,TRAESCS4B02G130300,TRAESCS4B02G131100,TRAESCS4B02G132800,TRAESCS4B02G136200,TRAESCS4B02G136300,TRAESCS4B02G170000,TRAESCS4B02G172400,TRAESCS4B02G178200,TRAESCS5B02G145700,TRAESCS6B02G198600,TRAESCS7D02G045800
Molecular Function	iron ion binding	GO:0005506	1	0	29	TRAESCS1A02G205700,TRAESCS1A02G206900,TRAESCS1A02G334700,TRAESCS1A02G334800,TRAESCS1D02G403100,TRAESCS1D02G403200,TRAESCS1D02G403300,TRAESCS2A02G103900,TRAESCS3A02G282100,TRAESCS4B02G097000,TRAESCS4B02G097200,TRAESCS4B02G099700,TRAESCS4B02G100300,TRAESCS4B02G100700,TRAESCS4B02G122800,TRAESCS4B02G122900,TRAESCS4B02G135200,TRAESCS4B02G137200,TRAESCS4B02G139900,TRAESCS4B02G172200,TRAESCS4B02G179700,…
Molecular Function	SNAP receptor activity	GO:0005484	1	0	2	TRAESCS7D02G044300,TRAESCS7D02G044400
Molecular Function	ATP:ADP antiporter activity	GO:0005471	1	0	1	TRAESCS4B02G119600
Molecular Function	P-type calcium transporter activity	GO:0005388	1	0	2	TRAESCS1A02G332800,TRAESCS4B02G080300
Molecular Function	water transmembrane transporter activity	GO:0005372	1	0	1	TRAESCS4B02G137500
Molecular Function	ATP transmembrane transporter activity	GO:0005347	1	0	1	TRAESCS4B02G119600
Molecular Function	purine ribonucleotide transmembrane transporter activity	GO:0005346	1	0	1	TRAESCS4B02G119600
Molecular Function	purine nucleobase transmembrane transporter activity	GO:0005345	1	0	1	TRAESCS4B02G076400
Molecular Function	oxygen carrier activity	GO:0005344	1	0	1	TRAESCS1A02G338400
Molecular Function	lipid transporter activity	GO:0005319	1	0	3	TRAESCS4B02G170400,TRAESCS4B02G174200,TRAESCS4B02G174300
Molecular Function	potassium channel activity	GO:0005267	1	0	1	TRAESCS4B02G094900
Molecular Function	monoatomic cation channel activity	GO:0005261	1	0	3	TRAESCS4B02G094900,TRAESCS4B02G173900,TRAESCS7A02G489500
Molecular Function	voltage-gated potassium channel activity	GO:0005249	1	0	1	TRAESCS4B02G094900
Molecular Function	voltage-gated monoatomic ion channel activity	GO:0005244	1	0	1	TRAESCS4B02G094900
Molecular Function	copper ion binding	GO:0005507	1	0	2	TRAESCS4B02G139100,TRAESCS6B02G192400
Molecular Function	organic anion transmembrane transporter activity	GO:0008514	1	0	1	TRAESCS4B02G119600
Molecular Function	transcription factor binding	GO:0008134	1	0	1	TRAESCS4B02G104600
Molecular Function	protein tyrosine/serine/threonine phosphatase activity	GO:0008138	1	0	3	TRAESCS3A02G277500,TRAESCS4B02G135100,TRAESCS5B02G146700
Molecular Function	phosphofructokinase activity	GO:0008443	1	0	1	TRAESCS3A02G277700
Molecular Function	RNA polymerase II CTD heptapeptide repeat phosphatase activity	GO:0008420	1	0	1	TRAESCS6B02G264000
Molecular Function	3'-5' exonuclease activity	GO:0008408	1	0	3	TRAESCS4B02G071000,TRAESCS4B02G071200,TRAESCS4B02G133800
Molecular Function	sterol 14-demethylase activity	GO:0008398	1	0	1	TRAESCS4B02G122800
Molecular Function	galactosyltransferase activity	GO:0008378	1	0	3	TRAESCS2A02G097400,TRAESCS4B02G179300,TRAESCS6B02G260400
Molecular Function	acetylglucosaminyltransferase activity	GO:0008375	1	0	1	TRAESCS7A02G489600
Molecular Function	O-acyltransferase activity	GO:0008374	1	0	2	TRAESCS4B02G137700,TRAESCS7A02G494100
Molecular Function	monoatomic cation transmembrane transporter activity	GO:0008324	1	0	11	TRAESCS1A02G332800,TRAESCS1A02G333200,TRAESCS2A02G107100,TRAESCS4B02G078000,TRAESCS4B02G080300,TRAESCS4B02G094900,TRAESCS4B02G101200,TRAESCS4B02G173900,TRAESCS6B02G192400,TRAESCS6B02G192600,TRAESCS7A02G489500
Molecular Function	protein transmembrane transporter activity	GO:0008320	1	0	1	TRAESCS4B02G175300
Molecular Function	protein prenyltransferase activity	GO:0008318	1	0	2	TRAESCS3A02G278500,TRAESCS4B02G139300
Molecular Function	lipid binding	GO:0008289	1	0	13	TRAESCS1A02G210800,TRAESCS2A02G102200,TRAESCS4B02G084700,TRAESCS4B02G088100,TRAESCS4B02G088300,TRAESCS4B02G101900,TRAESCS4B02G120900,TRAESCS4B02G121000,TRAESCS5B02G145900,TRAESCS5B02G146000,TRAESCS7A02G490500,TRAESCS7D02G041800,TRAESCS7D02G045000
Molecular Function	zinc ion binding	GO:0008270	1	0	24	TRAESCS1A02G206100,TRAESCS1A02G333100,TRAESCS1D02G404500,TRAESCS2A02G099300,TRAESCS2A02G105600,TRAESCS3A02G278400,TRAESCS3A02G278700,TRAESCS3A02G281400,TRAESCS4B02G069300,TRAESCS4B02G085800,TRAESCS4B02G099500,TRAESCS4B02G118700,TRAESCS4B02G127800,TRAESCS4B02G135700,TRAESCS4B02G140900,TRAESCS4B02G176500,TRAESCS4B02G178800,TRAESCS5B02G142700,TRAESCS6B02G192900,TRAESCS6B02G263200,TRAESCS7A02G429200,…
Molecular Function	tRNA-specific adenosine deaminase activity	GO:0008251	1	0	1	TRAESCS4B02G176500
Molecular Function	omega peptidase activity	GO:0008242	1	0	1	TRAESCS1A02G338300
Molecular Function	translation factor activity, RNA binding	GO:0008135	1	0	7	TRAESCS1A02G331200,TRAESCS1D02G410800,TRAESCS2A02G104200,TRAESCS4B02G083200,TRAESCS4B02G121200,TRAESCS4B02G170900,TRAESCS6B02G199300
Molecular Function	exopeptidase activity	GO:0008238	1	0	5	TRAESCS1A02G331100,TRAESCS1A02G333700,TRAESCS4B02G088600,TRAESCS4B02G136700,TRAESCS6B02G261700
Molecular Function	serine-type peptidase activity	GO:0008236	1	0	14	TRAESCS1A02G331100,TRAESCS2A02G099500,TRAESCS2A02G099600,TRAESCS2A02G099700,TRAESCS2A02G100100,TRAESCS4B02G077600,TRAESCS4B02G085500,TRAESCS4B02G087500,TRAESCS4B02G088600,TRAESCS4B02G136700,TRAESCS4B02G165100,TRAESCS6B02G261700,TRAESCS6B02G262000,TRAESCS7A02G488500
Molecular Function	cysteine-type peptidase activity	GO:0008234	1	0	7	TRAESCS1A02G329200,TRAESCS1A02G333300,TRAESCS1A02G338300,TRAESCS3A02G278200,TRAESCS4B02G076200,TRAESCS4B02G076600,TRAESCS7A02G429800
Molecular Function	peptidase activity	GO:0008233	1	0	39	TRAESCS1A02G329200,TRAESCS1A02G331100,TRAESCS1A02G333300,TRAESCS1A02G333700,TRAESCS1A02G338300,TRAESCS1D02G412200,TRAESCS2A02G099500,TRAESCS2A02G099600,TRAESCS2A02G099700,TRAESCS2A02G100100,TRAESCS3A02G277400,TRAESCS3A02G277600,TRAESCS3A02G278200,TRAESCS4B02G076200,TRAESCS4B02G076600,TRAESCS4B02G076800,TRAESCS4B02G077600,TRAESCS4B02G085500,TRAESCS4B02G087500,TRAESCS4B02G088600,TRAESCS4B02G098000,…
Molecular Function	ferric iron binding	GO:0008199	1	0	1	TRAESCS4B02G137200
Molecular Function	ferrous iron binding	GO:0008198	1	0	1	TRAESCS4B02G137200
Molecular Function	UDP-glycosyltransferase activity	GO:0008194	1	0	21	TRAESCS1A02G337400,TRAESCS2A02G097400,TRAESCS2A02G102600,TRAESCS2A02G103200,TRAESCS3A02G279100,TRAESCS3A02G279500,TRAESCS3A02G279600,TRAESCS3A02G279700,TRAESCS3A02G279800,TRAESCS3A02G280000,TRAESCS4B02G070700,TRAESCS4B02G091100,TRAESCS4B02G133300,TRAESCS4B02G172800,TRAESCS4B02G179300,TRAESCS5B02G142900,TRAESCS6B02G262100,TRAESCS7A02G489600,TRAESCS7A02G492800,TRAESCS7A02G492900,TRAESCS7D02G038100
Molecular Function	tRNA guanylyltransferase activity	GO:0008193	1	0	1	TRAESCS4B02G077000
Molecular Function	RNA guanylyltransferase activity	GO:0008192	1	0	1	TRAESCS4B02G077000
Molecular Function	ATP-dependent activity, acting on RNA	GO:0008186	1	0	4	TRAESCS4B02G094600,TRAESCS4B02G126000,TRAESCS4B02G180200,TRAESCS6B02G262800
Molecular Function	tRNA methyltransferase activity	GO:0008175	1	0	1	TRAESCS2A02G105300
Molecular Function	RNA methyltransferase activity	GO:0008173	1	0	2	TRAESCS2A02G105300,TRAESCS3A02G276400
Molecular Function	N-methyltransferase activity	GO:0008170	1	0	1	TRAESCS2A02G105300
Molecular Function	methyltransferase activity	GO:0008168	1	0	23	TRAESCS1A02G330700,TRAESCS1A02G335100,TRAESCS1A02G335200,TRAESCS1A02G335300,TRAESCS1A02G335400,TRAESCS1A02G335500,TRAESCS1A02G335600,TRAESCS1A02G335700,TRAESCS1A02G335800,TRAESCS1D02G410300,TRAESCS2A02G105300,TRAESCS3A02G276400,TRAESCS4B02G075000,TRAESCS4B02G075100,TRAESCS4B02G087200,TRAESCS4B02G098500,TRAESCS4B02G122500,TRAESCS4B02G122800,TRAESCS4B02G125500,TRAESCS7A02G430800,TRAESCS7D02G037800,…
Molecular Function	sulfotransferase activity	GO:0008146	1	0	2	TRAESCS7D02G040200,TRAESCS7D02G040300
Molecular Function	metallopeptidase activity	GO:0008237	1	0	4	TRAESCS3A02G277400,TRAESCS3A02G277600,TRAESCS4B02G087500,TRAESCS6B02G193700
Molecular Function	RNA polymerase activity	GO:0097747	1	0	2	TRAESCS2A02G097900,TRAESCS4B02G133200
Molecular Function	molecular function regulator activity	GO:0098772	1	0	18	TRAESCS1A02G208700,TRAESCS1D02G411500,TRAESCS2A02G103100,TRAESCS4B02G075700,TRAESCS4B02G079100,TRAESCS4B02G079200,TRAESCS4B02G085900,TRAESCS4B02G093000,TRAESCS4B02G093900,TRAESCS4B02G127200,TRAESCS4B02G131900,TRAESCS4B02G132400,TRAESCS4B02G166000,TRAESCS4B02G173500,TRAESCS4B02G175500,TRAESCS6B02G195700,TRAESCS6B02G259800,TRAESCS7D02G039100
Molecular Function	nitrite reductase activity	GO:0098809	1	0	1	TRAESCS4B02G089000
Molecular Function	carbohydrate derivative transmembrane transporter activity	GO:1901505	1	0	1	TRAESCS4B02G119600
Molecular Function	RNA polymerase II CTD heptapeptide repeat modifying activity	GO:0140994	1	0	1	TRAESCS6B02G264000
Molecular Function	histone modifying activity	GO:0140993	1	0	2	TRAESCS4B02G086900,TRAESCS4B02G102600
Molecular Function	lactoperoxidase activity	GO:0140825	1	0	4	TRAESCS2A02G107500,TRAESCS2A02G107600,TRAESCS2A02G107800,TRAESCS2A02G108100
Molecular Function	molecular function inhibitor activity	GO:0140678	1	0	13	TRAESCS1A02G208700,TRAESCS1D02G411500,TRAESCS2A02G103100,TRAESCS4B02G079100,TRAESCS4B02G079200,TRAESCS4B02G093000,TRAESCS4B02G093900,TRAESCS4B02G127200,TRAESCS4B02G132400,TRAESCS4B02G166000,TRAESCS4B02G173500,TRAESCS6B02G195700,TRAESCS7D02G039100
Molecular Function	molecular function activator activity	GO:0140677	1	0	7	TRAESCS1A02G208700,TRAESCS4B02G131900,TRAESCS4B02G166000,TRAESCS4B02G173500,TRAESCS4B02G175500,TRAESCS6B02G195700,TRAESCS6B02G259800
Molecular Function	ATP-dependent FeS chaperone activity	GO:0140663	1	0	1	TRAESCS4B02G069800
Molecular Function	ATP-dependent protein folding chaperone	GO:0140662	1	0	4	TRAESCS1A02G205200,TRAESCS2A02G107900,TRAESCS4B02G165400,TRAESCS7A02G430600
Molecular Function	ATP-dependent chromatin remodeler activity	GO:0140658	1	0	1	TRAESCS2A02G104700
Molecular Function	ATP-dependent activity	GO:0140657	1	0	47	TRAESCS1A02G205200,TRAESCS1A02G332800,TRAESCS1D02G409400,TRAESCS2A02G103300,TRAESCS2A02G104700,TRAESCS2A02G107900,TRAESCS4B02G069800,TRAESCS4B02G075500,TRAESCS4B02G080300,TRAESCS4B02G082900,TRAESCS4B02G083000,TRAESCS4B02G088500,TRAESCS4B02G090300,TRAESCS4B02G094600,TRAESCS4B02G095200,TRAESCS4B02G096400,TRAESCS4B02G126000,TRAESCS4B02G126300,TRAESCS4B02G126400,TRAESCS4B02G126600,TRAESCS4B02G133700,…
Molecular Function	catalytic activity, acting on a nucleic acid	GO:0140640	1	0	34	TRAESCS1A02G205500,TRAESCS1A02G336400,TRAESCS1A02G336600,TRAESCS1D02G409000,TRAESCS2A02G097900,TRAESCS2A02G103300,TRAESCS2A02G104700,TRAESCS2A02G105300,TRAESCS3A02G276400,TRAESCS3A02G279300,TRAESCS3A02G281700,TRAESCS4B02G071000,TRAESCS4B02G071200,TRAESCS4B02G075500,TRAESCS4B02G077000,TRAESCS4B02G080200,TRAESCS4B02G083100,TRAESCS4B02G088400,TRAESCS4B02G090000,TRAESCS4B02G093800,TRAESCS4B02G094600,…
Molecular Function	transmembrane monodehydroascorbate reductase activity	GO:0140575	1	0	1	TRAESCS1D02G407600
Molecular Function	ABC-type transporter activity	GO:0140359	1	0	3	TRAESCS4B02G088500,TRAESCS4B02G095200,TRAESCS4B02G172000
Molecular Function	P-type transmembrane transporter activity	GO:0140358	1	0	2	TRAESCS1A02G332800,TRAESCS4B02G080300
Molecular Function	fatty acid derivative binding	GO:1901567	1	0	1	TRAESCS7D02G041800
Molecular Function	ATPase-coupled intramembrane lipid transporter activity	GO:0140326	1	0	3	TRAESCS4B02G170400,TRAESCS4B02G174200,TRAESCS4B02G174300
Molecular Function	intramembrane lipid transporter activity	GO:0140303	1	0	3	TRAESCS4B02G170400,TRAESCS4B02G174200,TRAESCS4B02G174300
Molecular Function	general transcription initiation factor binding	GO:0140296	1	0	1	TRAESCS4B02G104600
Molecular Function	general transcription initiation factor activity	GO:0140223	1	0	1	TRAESCS4B02G104600
Molecular Function	nucleocytoplasmic carrier activity	GO:0140142	1	0	1	TRAESCS2A02G097100
Molecular Function	transcription regulator activity	GO:0140110	1	0	58	TRAESCS1A02G329900,TRAESCS1A02G332600,TRAESCS1A02G334100,TRAESCS1D02G406900,TRAESCS1D02G407000,TRAESCS1D02G407100,TRAESCS1D02G411400,TRAESCS2A02G097200,TRAESCS2A02G097500,TRAESCS2A02G099400,TRAESCS2A02G099900,TRAESCS2A02G100600,TRAESCS2A02G100700,TRAESCS2A02G100800,TRAESCS2A02G104800,TRAESCS2A02G104900,TRAESCS2A02G105700,TRAESCS3A02G280400,TRAESCS3A02G280800,TRAESCS3A02G281900,TRAESCS4B02G069500,…
Molecular Function	molecular carrier activity	GO:0140104	1	0	3	TRAESCS1A02G338400,TRAESCS2A02G097100,TRAESCS4B02G069800
Molecular Function	catalytic activity, acting on a glycoprotein	GO:0140103	1	0	2	TRAESCS4B02G093500,TRAESCS4B02G179600
Molecular Function	catalytic activity, acting on a rRNA	GO:0140102	1	0	3	TRAESCS1A02G336400,TRAESCS1A02G336600,TRAESCS4B02G103700
Molecular Function	catalytic activity, acting on a tRNA	GO:0140101	1	0	5	TRAESCS1D02G409000,TRAESCS2A02G105300,TRAESCS4B02G077000,TRAESCS4B02G140900,TRAESCS7A02G489700
Molecular Function	catalytic activity, acting on RNA	GO:0140098	1	0	22	TRAESCS1A02G205500,TRAESCS1A02G336400,TRAESCS1A02G336600,TRAESCS1D02G409000,TRAESCS2A02G097900,TRAESCS2A02G105300,TRAESCS3A02G276400,TRAESCS3A02G279300,TRAESCS4B02G071000,TRAESCS4B02G071200,TRAESCS4B02G077000,TRAESCS4B02G093800,TRAESCS4B02G094600,TRAESCS4B02G097700,TRAESCS4B02G103700,TRAESCS4B02G126000,TRAESCS4B02G133200,TRAESCS4B02G138600,TRAESCS4B02G140900,TRAESCS4B02G180200,TRAESCS6B02G262800,…
Molecular Function	catalytic activity, acting on DNA	GO:0140097	1	0	11	TRAESCS2A02G097900,TRAESCS2A02G103300,TRAESCS2A02G104700,TRAESCS3A02G281700,TRAESCS4B02G080200,TRAESCS4B02G083100,TRAESCS4B02G088400,TRAESCS4B02G090000,TRAESCS4B02G096400,TRAESCS4B02G138800,TRAESCS7A02G489800
Molecular Function	class I DNA-(apurinic or apyrimidinic site) endonuclease activity	GO:0140078	1	0	2	TRAESCS4B02G083100,TRAESCS4B02G088400
Molecular Function	acyl-CoA binding	GO:0120227	1	0	1	TRAESCS7D02G041800
Molecular Function	deubiquitinase activity	GO:0101005	1	0	1	TRAESCS1A02G329200
Molecular Function	protein transporter activity	GO:0140318	1	0	1	TRAESCS4B02G175300
Molecular Function	sulfur compound binding	GO:1901681	1	0	3	TRAESCS2A02G106800,TRAESCS4B02G137200,TRAESCS7D02G041800
Molecular Function	peptide transmembrane transporter activity	GO:1904680	1	0	1	TRAESCS6B02G262400
Molecular Function	salt transmembrane transporter activity	GO:1901702	1	0	6	TRAESCS1A02G332800,TRAESCS2A02G107100,TRAESCS4B02G080300,TRAESCS4B02G094900,TRAESCS4B02G119600,TRAESCS4B02G137500
Molecular Function	starch binding	GO:2001070	1	0	1	TRAESCS7D02G039500
Molecular Function	sequence-specific double-stranded DNA binding	GO:1990837	1	0	3	TRAESCS3A02G280800,TRAESCS4B02G072500,TRAESCS7D02G037000
Molecular Function	acetolactate synthase regulator activity	GO:1990610	1	0	1	TRAESCS4B02G085900
Biological Process	metabolic process	GO:0008152	0.000110132	3.95809	492	TRAESCS1A02G205700,TRAESCS1A02G206000,TRAESCS1A02G206200,TRAESCS1A02G206400,TRAESCS1A02G206900,TRAESCS1A02G207700,TRAESCS1A02G208100,TRAESCS1A02G208400,TRAESCS1A02G208500,TRAESCS1A02G209100,TRAESCS1A02G210300,TRAESCS1A02G210400,TRAESCS1A02G210500,TRAESCS1A02G211600,TRAESCS1A02G211800,TRAESCS1A02G329200,TRAESCS1A02G329400,TRAESCS1A02G329500,TRAESCS1A02G329600,TRAESCS1A02G329900,TRAESCS1A02G330000,…
Biological Process	biological_process	GO:0008150	0.000115047	3.93912	679	TRAESCS1A02G205200,TRAESCS1A02G205700,TRAESCS1A02G206000,TRAESCS1A02G206200,TRAESCS1A02G206400,TRAESCS1A02G206600,TRAESCS1A02G206700,TRAESCS1A02G206900,TRAESCS1A02G207300,TRAESCS1A02G207700,TRAESCS1A02G208000,TRAESCS1A02G208100,TRAESCS1A02G208200,TRAESCS1A02G208400,TRAESCS1A02G208500,TRAESCS1A02G208900,TRAESCS1A02G209100,TRAESCS1A02G209500,TRAESCS1A02G210300,TRAESCS1A02G210400,TRAESCS1A02G210500,…
Biological Process	cellular metabolic process	GO:0044237	0.000235772	3.62751	366	TRAESCS1A02G206000,TRAESCS1A02G206900,TRAESCS1A02G207700,TRAESCS1A02G208100,TRAESCS1A02G208500,TRAESCS1A02G209100,TRAESCS1A02G210300,TRAESCS1A02G211600,TRAESCS1A02G211800,TRAESCS1A02G329400,TRAESCS1A02G329500,TRAESCS1A02G329600,TRAESCS1A02G329900,TRAESCS1A02G330000,TRAESCS1A02G330100,TRAESCS1A02G330200,TRAESCS1A02G330300,TRAESCS1A02G330500,TRAESCS1A02G330600,TRAESCS1A02G330900,TRAESCS1A02G331200,…
Biological Process	organic substance metabolic process	GO:0071704	0.000687974	3.16243	461	TRAESCS1A02G205700,TRAESCS1A02G206000,TRAESCS1A02G206200,TRAESCS1A02G206400,TRAESCS1A02G206900,TRAESCS1A02G207700,TRAESCS1A02G208100,TRAESCS1A02G208500,TRAESCS1A02G209100,TRAESCS1A02G210300,TRAESCS1A02G210400,TRAESCS1A02G210500,TRAESCS1A02G211600,TRAESCS1A02G211800,TRAESCS1A02G329200,TRAESCS1A02G329400,TRAESCS1A02G329500,TRAESCS1A02G329600,TRAESCS1A02G329900,TRAESCS1A02G330100,TRAESCS1A02G330200,…
Biological Process	primary metabolic process	GO:0044238	0.00103558	2.98482	430	TRAESCS1A02G205700,TRAESCS1A02G206000,TRAESCS1A02G206200,TRAESCS1A02G206400,TRAESCS1A02G206900,TRAESCS1A02G207700,TRAESCS1A02G208100,TRAESCS1A02G208500,TRAESCS1A02G209100,TRAESCS1A02G210300,TRAESCS1A02G210400,TRAESCS1A02G210500,TRAESCS1A02G211600,TRAESCS1A02G211800,TRAESCS1A02G329200,TRAESCS1A02G329400,TRAESCS1A02G329500,TRAESCS1A02G329600,TRAESCS1A02G329900,TRAESCS1A02G330100,TRAESCS1A02G330200,…
Biological Process	nucleic acid metabolic process	GO:0090304	0.00120501	2.91901	159	TRAESCS1A02G206000,TRAESCS1A02G207700,TRAESCS1A02G211600,TRAESCS1A02G211800,TRAESCS1A02G329400,TRAESCS1A02G329600,TRAESCS1A02G329900,TRAESCS1A02G330100,TRAESCS1A02G330300,TRAESCS1A02G332100,TRAESCS1A02G332400,TRAESCS1A02G332600,TRAESCS1A02G333000,TRAESCS1A02G334100,TRAESCS1A02G334900,TRAESCS1A02G335900,TRAESCS1A02G338100,TRAESCS1D02G403700,TRAESCS1D02G404400,TRAESCS1D02G404500,TRAESCS1D02G405300,…
Biological Process	cellular process	GO:0009987	0.00142034	2.84761	486	TRAESCS1A02G205200,TRAESCS1A02G206000,TRAESCS1A02G206200,TRAESCS1A02G206700,TRAESCS1A02G206900,TRAESCS1A02G207300,TRAESCS1A02G207700,TRAESCS1A02G208000,TRAESCS1A02G208100,TRAESCS1A02G208400,TRAESCS1A02G208500,TRAESCS1A02G208900,TRAESCS1A02G209100,TRAESCS1A02G209500,TRAESCS1A02G210300,TRAESCS1A02G210900,TRAESCS1A02G211000,TRAESCS1A02G211600,TRAESCS1A02G211800,TRAESCS1A02G211900,TRAESCS1A02G329400,…
Biological Process	nitrogen compound metabolic process	GO:0006807	0.00203085	2.69232	374	TRAESCS1A02G206000,TRAESCS1A02G206200,TRAESCS1A02G206400,TRAESCS1A02G207700,TRAESCS1A02G208100,TRAESCS1A02G208500,TRAESCS1A02G209100,TRAESCS1A02G210300,TRAESCS1A02G210500,TRAESCS1A02G211600,TRAESCS1A02G211800,TRAESCS1A02G329200,TRAESCS1A02G329400,TRAESCS1A02G329500,TRAESCS1A02G329600,TRAESCS1A02G329900,TRAESCS1A02G330100,TRAESCS1A02G330200,TRAESCS1A02G330300,TRAESCS1A02G330500,TRAESCS1A02G331100,…
Biological Process	regulation of cellular process	GO:0050794	0.00209976	2.67783	143	TRAESCS1A02G209500,TRAESCS1A02G211800,TRAESCS1A02G329900,TRAESCS1A02G330300,TRAESCS1A02G330500,TRAESCS1A02G330600,TRAESCS1A02G332100,TRAESCS1A02G332400,TRAESCS1A02G332600,TRAESCS1A02G333600,TRAESCS1A02G333800,TRAESCS1A02G334100,TRAESCS1A02G334900,TRAESCS1A02G335900,TRAESCS1A02G336400,TRAESCS1A02G336600,TRAESCS1A02G338100,TRAESCS1D02G403700,TRAESCS1D02G404400,TRAESCS1D02G404500,TRAESCS1D02G407000,…
Biological Process	regulation of biological process	GO:0050789	0.00274187	2.56195	159	TRAESCS1A02G208400,TRAESCS1A02G209500,TRAESCS1A02G211800,TRAESCS1A02G329900,TRAESCS1A02G330300,TRAESCS1A02G330500,TRAESCS1A02G330600,TRAESCS1A02G332100,TRAESCS1A02G332400,TRAESCS1A02G332600,TRAESCS1A02G333000,TRAESCS1A02G333600,TRAESCS1A02G333800,TRAESCS1A02G334100,TRAESCS1A02G334900,TRAESCS1A02G335900,TRAESCS1A02G336400,TRAESCS1A02G336600,TRAESCS1A02G338100,TRAESCS1D02G403700,TRAESCS1D02G404400,…
Biological Process	regulation of biosynthetic process	GO:0009889	0.00310836	2.50747	102	TRAESCS1A02G211800,TRAESCS1A02G329900,TRAESCS1A02G330300,TRAESCS1A02G332100,TRAESCS1A02G332400,TRAESCS1A02G332600,TRAESCS1A02G334100,TRAESCS1A02G334900,TRAESCS1A02G335900,TRAESCS1A02G336400,TRAESCS1A02G336600,TRAESCS1A02G338100,TRAESCS1D02G403700,TRAESCS1D02G404400,TRAESCS1D02G407000,TRAESCS1D02G407100,TRAESCS1D02G410700,TRAESCS1D02G411400,TRAESCS2A02G097200,TRAESCS2A02G097500,TRAESCS2A02G099400,…
Biological Process	regulation of macromolecule biosynthetic process	GO:0010556	0.00330628	2.48066	101	TRAESCS1A02G211800,TRAESCS1A02G329900,TRAESCS1A02G330300,TRAESCS1A02G332100,TRAESCS1A02G332400,TRAESCS1A02G332600,TRAESCS1A02G334100,TRAESCS1A02G334900,TRAESCS1A02G335900,TRAESCS1A02G336400,TRAESCS1A02G336600,TRAESCS1A02G338100,TRAESCS1D02G403700,TRAESCS1D02G404400,TRAESCS1D02G407000,TRAESCS1D02G407100,TRAESCS1D02G410700,TRAESCS1D02G411400,TRAESCS2A02G097200,TRAESCS2A02G097500,TRAESCS2A02G099400,…
Biological Process	regulation of cellular biosynthetic process	GO:0031326	0.00435312	2.3612	101	TRAESCS1A02G211800,TRAESCS1A02G329900,TRAESCS1A02G330300,TRAESCS1A02G332100,TRAESCS1A02G332400,TRAESCS1A02G332600,TRAESCS1A02G334100,TRAESCS1A02G334900,TRAESCS1A02G335900,TRAESCS1A02G336400,TRAESCS1A02G336600,TRAESCS1A02G338100,TRAESCS1D02G403700,TRAESCS1D02G404400,TRAESCS1D02G407000,TRAESCS1D02G407100,TRAESCS1D02G410700,TRAESCS1D02G411400,TRAESCS2A02G097200,TRAESCS2A02G097500,TRAESCS2A02G099400,…
Biological Process	nucleobase-containing compound metabolic process	GO:0006139	0.00446399	2.35028	170	TRAESCS1A02G206000,TRAESCS1A02G207700,TRAESCS1A02G211600,TRAESCS1A02G211800,TRAESCS1A02G329400,TRAESCS1A02G329600,TRAESCS1A02G329900,TRAESCS1A02G330100,TRAESCS1A02G330300,TRAESCS1A02G332100,TRAESCS1A02G332400,TRAESCS1A02G332600,TRAESCS1A02G333000,TRAESCS1A02G334100,TRAESCS1A02G334900,TRAESCS1A02G335900,TRAESCS1A02G338100,TRAESCS1D02G403700,TRAESCS1D02G404400,TRAESCS1D02G404500,TRAESCS1D02G405300,…
Biological Process	heterocycle metabolic process	GO:0046483	0.00485773	2.31357	179	TRAESCS1A02G206000,TRAESCS1A02G207700,TRAESCS1A02G211600,TRAESCS1A02G211800,TRAESCS1A02G329400,TRAESCS1A02G329600,TRAESCS1A02G329900,TRAESCS1A02G330100,TRAESCS1A02G330200,TRAESCS1A02G330300,TRAESCS1A02G332100,TRAESCS1A02G332400,TRAESCS1A02G332600,TRAESCS1A02G333000,TRAESCS1A02G334100,TRAESCS1A02G334900,TRAESCS1A02G335900,TRAESCS1A02G338100,TRAESCS1D02G403700,TRAESCS1D02G404400,TRAESCS1D02G404500,…
Biological Process	macromolecule metabolic process	GO:0043170	0.00534157	2.27233	350	TRAESCS1A02G206000,TRAESCS1A02G206200,TRAESCS1A02G206400,TRAESCS1A02G207700,TRAESCS1A02G208100,TRAESCS1A02G210500,TRAESCS1A02G211600,TRAESCS1A02G211800,TRAESCS1A02G329200,TRAESCS1A02G329400,TRAESCS1A02G329600,TRAESCS1A02G329900,TRAESCS1A02G330100,TRAESCS1A02G330200,TRAESCS1A02G330300,TRAESCS1A02G330500,TRAESCS1A02G331100,TRAESCS1A02G331200,TRAESCS1A02G332100,TRAESCS1A02G332400,TRAESCS1A02G332600,…
Biological Process	organic cyclic compound metabolic process	GO:1901360	0.00535074	2.27159	184	TRAESCS1A02G206000,TRAESCS1A02G207700,TRAESCS1A02G211600,TRAESCS1A02G211800,TRAESCS1A02G329400,TRAESCS1A02G329600,TRAESCS1A02G329900,TRAESCS1A02G330100,TRAESCS1A02G330200,TRAESCS1A02G330300,TRAESCS1A02G332100,TRAESCS1A02G332400,TRAESCS1A02G332600,TRAESCS1A02G333000,TRAESCS1A02G334100,TRAESCS1A02G334900,TRAESCS1A02G335900,TRAESCS1A02G338100,TRAESCS1D02G403700,TRAESCS1D02G404400,TRAESCS1D02G404500,…
Biological Process	cellular aromatic compound metabolic process	GO:0006725	0.00743666	2.12862	181	TRAESCS1A02G206000,TRAESCS1A02G207700,TRAESCS1A02G211600,TRAESCS1A02G211800,TRAESCS1A02G329400,TRAESCS1A02G329600,TRAESCS1A02G329900,TRAESCS1A02G330100,TRAESCS1A02G330300,TRAESCS1A02G332100,TRAESCS1A02G332400,TRAESCS1A02G332600,TRAESCS1A02G333000,TRAESCS1A02G334100,TRAESCS1A02G334900,TRAESCS1A02G335900,TRAESCS1A02G338100,TRAESCS1D02G403700,TRAESCS1D02G404400,TRAESCS1D02G404500,TRAESCS1D02G405300,…
Biological Process	cellular nitrogen compound metabolic process	GO:0034641	0.00969691	2.01337	200	TRAESCS1A02G206000,TRAESCS1A02G207700,TRAESCS1A02G211600,TRAESCS1A02G211800,TRAESCS1A02G329400,TRAESCS1A02G329600,TRAESCS1A02G329900,TRAESCS1A02G330100,TRAESCS1A02G330300,TRAESCS1A02G331200,TRAESCS1A02G332100,TRAESCS1A02G332400,TRAESCS1A02G332600,TRAESCS1A02G333000,TRAESCS1A02G333400,TRAESCS1A02G334100,TRAESCS1A02G334900,TRAESCS1A02G335900,TRAESCS1A02G336400,TRAESCS1A02G336600,TRAESCS1A02G338100,…
Biological Process	regulation of RNA biosynthetic process	GO:2001141	0.00994833	2.00225	95	TRAESCS1A02G211800,TRAESCS1A02G329900,TRAESCS1A02G332100,TRAESCS1A02G332400,TRAESCS1A02G332600,TRAESCS1A02G334100,TRAESCS1A02G334900,TRAESCS1A02G335900,TRAESCS1A02G338100,TRAESCS1D02G403700,TRAESCS1D02G404400,TRAESCS1D02G407000,TRAESCS1D02G407100,TRAESCS1D02G410700,TRAESCS1D02G411400,TRAESCS2A02G097200,TRAESCS2A02G097500,TRAESCS2A02G099400,TRAESCS2A02G100800,TRAESCS2A02G101000,TRAESCS2A02G101100,…
Biological Process	regulation of DNA-templated transcription	GO:0006355	0.00994833	2.00225	95	TRAESCS1A02G211800,TRAESCS1A02G329900,TRAESCS1A02G332100,TRAESCS1A02G332400,TRAESCS1A02G332600,TRAESCS1A02G334100,TRAESCS1A02G334900,TRAESCS1A02G335900,TRAESCS1A02G338100,TRAESCS1D02G403700,TRAESCS1D02G404400,TRAESCS1D02G407000,TRAESCS1D02G407100,TRAESCS1D02G410700,TRAESCS1D02G411400,TRAESCS2A02G097200,TRAESCS2A02G097500,TRAESCS2A02G099400,TRAESCS2A02G100800,TRAESCS2A02G101000,TRAESCS2A02G101100,…
Biological Process	regulation of nucleic acid-templated transcription	GO:1903506	0.00994833	2.00225	95	TRAESCS1A02G211800,TRAESCS1A02G329900,TRAESCS1A02G332100,TRAESCS1A02G332400,TRAESCS1A02G332600,TRAESCS1A02G334100,TRAESCS1A02G334900,TRAESCS1A02G335900,TRAESCS1A02G338100,TRAESCS1D02G403700,TRAESCS1D02G404400,TRAESCS1D02G407000,TRAESCS1D02G407100,TRAESCS1D02G410700,TRAESCS1D02G411400,TRAESCS2A02G097200,TRAESCS2A02G097500,TRAESCS2A02G099400,TRAESCS2A02G100800,TRAESCS2A02G101000,TRAESCS2A02G101100,…
Biological Process	regulation of gene expression	GO:0010468	0.00996399	2.00157	106	TRAESCS1A02G211800,TRAESCS1A02G329900,TRAESCS1A02G330300,TRAESCS1A02G332100,TRAESCS1A02G332400,TRAESCS1A02G332600,TRAESCS1A02G333000,TRAESCS1A02G334100,TRAESCS1A02G334900,TRAESCS1A02G335900,TRAESCS1A02G336400,TRAESCS1A02G336600,TRAESCS1A02G338100,TRAESCS1D02G403700,TRAESCS1D02G404400,TRAESCS1D02G407000,TRAESCS1D02G407100,TRAESCS1D02G410700,TRAESCS1D02G411400,TRAESCS2A02G097200,TRAESCS2A02G097500,…
Biological Process	RNA metabolic process	GO:0016070	0.0104002	1.98296	138	TRAESCS1A02G207700,TRAESCS1A02G211600,TRAESCS1A02G211800,TRAESCS1A02G329900,TRAESCS1A02G330100,TRAESCS1A02G330300,TRAESCS1A02G332100,TRAESCS1A02G332400,TRAESCS1A02G332600,TRAESCS1A02G333000,TRAESCS1A02G334100,TRAESCS1A02G334900,TRAESCS1A02G335900,TRAESCS1A02G338100,TRAESCS1D02G403700,TRAESCS1D02G404400,TRAESCS1D02G405300,TRAESCS1D02G407000,TRAESCS1D02G407100,TRAESCS1D02G409000,TRAESCS1D02G409700,…
Biological Process	regulation of RNA metabolic process	GO:0051252	0.0135212	1.86899	96	TRAESCS1A02G211800,TRAESCS1A02G329900,TRAESCS1A02G330300,TRAESCS1A02G332100,TRAESCS1A02G332400,TRAESCS1A02G332600,TRAESCS1A02G334100,TRAESCS1A02G334900,TRAESCS1A02G335900,TRAESCS1A02G338100,TRAESCS1D02G403700,TRAESCS1D02G404400,TRAESCS1D02G407000,TRAESCS1D02G407100,TRAESCS1D02G410700,TRAESCS1D02G411400,TRAESCS2A02G097200,TRAESCS2A02G097500,TRAESCS2A02G099400,TRAESCS2A02G100800,TRAESCS2A02G101000,…
Biological Process	biological regulation	GO:0065007	0.0138974	1.85707	161	TRAESCS1A02G208400,TRAESCS1A02G209500,TRAESCS1A02G211800,TRAESCS1A02G329900,TRAESCS1A02G330300,TRAESCS1A02G330500,TRAESCS1A02G330600,TRAESCS1A02G332100,TRAESCS1A02G332400,TRAESCS1A02G332600,TRAESCS1A02G333000,TRAESCS1A02G333600,TRAESCS1A02G333800,TRAESCS1A02G334100,TRAESCS1A02G334900,TRAESCS1A02G335900,TRAESCS1A02G336400,TRAESCS1A02G336600,TRAESCS1A02G338100,TRAESCS1D02G403700,TRAESCS1D02G404400,…
Biological Process	regulation of nucleobase-containing compound metabolic process	GO:0019219	0.0170844	1.7674	97	TRAESCS1A02G211800,TRAESCS1A02G329900,TRAESCS1A02G330300,TRAESCS1A02G332100,TRAESCS1A02G332400,TRAESCS1A02G332600,TRAESCS1A02G334100,TRAESCS1A02G334900,TRAESCS1A02G335900,TRAESCS1A02G338100,TRAESCS1D02G403700,TRAESCS1D02G404400,TRAESCS1D02G404500,TRAESCS1D02G407000,TRAESCS1D02G407100,TRAESCS1D02G410700,TRAESCS1D02G411400,TRAESCS2A02G097200,TRAESCS2A02G097500,TRAESCS2A02G099400,TRAESCS2A02G100800,…
Biological Process	regulation of cellular metabolic process	GO:0031323	0.0209452	1.67892	104	TRAESCS1A02G211800,TRAESCS1A02G329900,TRAESCS1A02G330300,TRAESCS1A02G330600,TRAESCS1A02G332100,TRAESCS1A02G332400,TRAESCS1A02G332600,TRAESCS1A02G334100,TRAESCS1A02G334900,TRAESCS1A02G335900,TRAESCS1A02G336400,TRAESCS1A02G336600,TRAESCS1A02G338100,TRAESCS1D02G403700,TRAESCS1D02G404400,TRAESCS1D02G404500,TRAESCS1D02G407000,TRAESCS1D02G407100,TRAESCS1D02G410700,TRAESCS1D02G411400,TRAESCS2A02G097200,…
Biological Process	gene expression	GO:0010467	0.0460943	1.33635	161	TRAESCS1A02G211600,TRAESCS1A02G211800,TRAESCS1A02G329900,TRAESCS1A02G330100,TRAESCS1A02G330200,TRAESCS1A02G330300,TRAESCS1A02G331200,TRAESCS1A02G332100,TRAESCS1A02G332400,TRAESCS1A02G332600,TRAESCS1A02G333000,TRAESCS1A02G333400,TRAESCS1A02G334100,TRAESCS1A02G334900,TRAESCS1A02G335900,TRAESCS1A02G336400,TRAESCS1A02G336600,TRAESCS1A02G338100,TRAESCS1D02G403700,TRAESCS1D02G404400,TRAESCS1D02G405300,…
Biological Process	arabinose metabolic process	GO:0019566	0.0506505	1.29542	4	TRAESCS2A02G098400,TRAESCS4B02G127600,TRAESCS4B02G132300,TRAESCS4B02G177900
Biological Process	L-arabinose metabolic process	GO:0046373	0.0506505	1.29542	4	TRAESCS2A02G098400,TRAESCS4B02G127600,TRAESCS4B02G132300,TRAESCS4B02G177900
Biological Process	DNA-templated transcription	GO:0006351	0.0554553	1.25606	100	TRAESCS1A02G211800,TRAESCS1A02G329900,TRAESCS1A02G332100,TRAESCS1A02G332400,TRAESCS1A02G332600,TRAESCS1A02G334100,TRAESCS1A02G334900,TRAESCS1A02G335900,TRAESCS1A02G338100,TRAESCS1D02G403700,TRAESCS1D02G404400,TRAESCS1D02G407000,TRAESCS1D02G407100,TRAESCS1D02G410700,TRAESCS1D02G411400,TRAESCS2A02G097200,TRAESCS2A02G097500,TRAESCS2A02G099400,TRAESCS2A02G100800,TRAESCS2A02G101000,TRAESCS2A02G101100,…
Biological Process	nucleic acid-templated transcription	GO:0097659	0.0562336	1.25	100	TRAESCS1A02G211800,TRAESCS1A02G329900,TRAESCS1A02G332100,TRAESCS1A02G332400,TRAESCS1A02G332600,TRAESCS1A02G334100,TRAESCS1A02G334900,TRAESCS1A02G335900,TRAESCS1A02G338100,TRAESCS1D02G403700,TRAESCS1D02G404400,TRAESCS1D02G407000,TRAESCS1D02G407100,TRAESCS1D02G410700,TRAESCS1D02G411400,TRAESCS2A02G097200,TRAESCS2A02G097500,TRAESCS2A02G099400,TRAESCS2A02G100800,TRAESCS2A02G101000,TRAESCS2A02G101100,…
Biological Process	macromolecule biosynthetic process	GO:0009059	0.0569249	1.2447	143	TRAESCS1A02G206400,TRAESCS1A02G210500,TRAESCS1A02G211800,TRAESCS1A02G329900,TRAESCS1A02G330300,TRAESCS1A02G331200,TRAESCS1A02G332100,TRAESCS1A02G332400,TRAESCS1A02G332600,TRAESCS1A02G333400,TRAESCS1A02G334100,TRAESCS1A02G334900,TRAESCS1A02G335900,TRAESCS1A02G336400,TRAESCS1A02G336600,TRAESCS1A02G338100,TRAESCS1D02G403700,TRAESCS1D02G404400,TRAESCS1D02G405400,TRAESCS1D02G407000,TRAESCS1D02G407100,…
Biological Process	heterocycle biosynthetic process	GO:0018130	0.0579392	1.23703	116	TRAESCS1A02G211800,TRAESCS1A02G329900,TRAESCS1A02G330200,TRAESCS1A02G332100,TRAESCS1A02G332400,TRAESCS1A02G332600,TRAESCS1A02G334100,TRAESCS1A02G334900,TRAESCS1A02G335900,TRAESCS1A02G338100,TRAESCS1D02G403700,TRAESCS1D02G404400,TRAESCS1D02G407000,TRAESCS1D02G407100,TRAESCS1D02G410700,TRAESCS1D02G411400,TRAESCS2A02G097200,TRAESCS2A02G097500,TRAESCS2A02G097900,TRAESCS2A02G099400,TRAESCS2A02G100800,…
Biological Process	RNA biosynthetic process	GO:0032774	0.0590376	1.22887	100	TRAESCS1A02G211800,TRAESCS1A02G329900,TRAESCS1A02G332100,TRAESCS1A02G332400,TRAESCS1A02G332600,TRAESCS1A02G334100,TRAESCS1A02G334900,TRAESCS1A02G335900,TRAESCS1A02G338100,TRAESCS1D02G403700,TRAESCS1D02G404400,TRAESCS1D02G407000,TRAESCS1D02G407100,TRAESCS1D02G410700,TRAESCS1D02G411400,TRAESCS2A02G097200,TRAESCS2A02G097500,TRAESCS2A02G099400,TRAESCS2A02G100800,TRAESCS2A02G101000,TRAESCS2A02G101100,…
Biological Process	regulation of metabolic process	GO:0019222	0.108046	0.96639	111	TRAESCS1A02G211800,TRAESCS1A02G329900,TRAESCS1A02G330300,TRAESCS1A02G330600,TRAESCS1A02G332100,TRAESCS1A02G332400,TRAESCS1A02G332600,TRAESCS1A02G333000,TRAESCS1A02G334100,TRAESCS1A02G334900,TRAESCS1A02G335900,TRAESCS1A02G336400,TRAESCS1A02G336600,TRAESCS1A02G338100,TRAESCS1D02G403700,TRAESCS1D02G404400,TRAESCS1D02G404500,TRAESCS1D02G407000,TRAESCS1D02G407100,TRAESCS1D02G410700,TRAESCS1D02G411400,…
Biological Process	cellular nitrogen compound biosynthetic process	GO:0044271	0.120695	0.918312	144	TRAESCS1A02G211800,TRAESCS1A02G329900,TRAESCS1A02G330300,TRAESCS1A02G331200,TRAESCS1A02G332100,TRAESCS1A02G332400,TRAESCS1A02G332600,TRAESCS1A02G333400,TRAESCS1A02G334100,TRAESCS1A02G334900,TRAESCS1A02G335900,TRAESCS1A02G336400,TRAESCS1A02G336600,TRAESCS1A02G338100,TRAESCS1D02G403700,TRAESCS1D02G404400,TRAESCS1D02G405400,TRAESCS1D02G407000,TRAESCS1D02G407100,TRAESCS1D02G407500,TRAESCS1D02G409000,…
Biological Process	regulation of nitrogen compound metabolic process	GO:0051171	0.122374	0.912311	102	TRAESCS1A02G211800,TRAESCS1A02G329900,TRAESCS1A02G330300,TRAESCS1A02G332100,TRAESCS1A02G332400,TRAESCS1A02G332600,TRAESCS1A02G334100,TRAESCS1A02G334900,TRAESCS1A02G335900,TRAESCS1A02G336400,TRAESCS1A02G336600,TRAESCS1A02G338100,TRAESCS1D02G403700,TRAESCS1D02G404400,TRAESCS1D02G404500,TRAESCS1D02G407000,TRAESCS1D02G407100,TRAESCS1D02G410700,TRAESCS1D02G411400,TRAESCS2A02G097200,TRAESCS2A02G097500,…
Biological Process	regulation of macromolecule metabolic process	GO:0060255	0.134177	0.872322	108	TRAESCS1A02G211800,TRAESCS1A02G329900,TRAESCS1A02G330300,TRAESCS1A02G332100,TRAESCS1A02G332400,TRAESCS1A02G332600,TRAESCS1A02G333000,TRAESCS1A02G334100,TRAESCS1A02G334900,TRAESCS1A02G335900,TRAESCS1A02G336400,TRAESCS1A02G336600,TRAESCS1A02G338100,TRAESCS1D02G403700,TRAESCS1D02G404400,TRAESCS1D02G404500,TRAESCS1D02G407000,TRAESCS1D02G407100,TRAESCS1D02G410700,TRAESCS1D02G411400,TRAESCS2A02G097200,…
Biological Process	nucleobase-containing compound biosynthetic process	GO:0034654	0.145407	0.837415	107	TRAESCS1A02G211800,TRAESCS1A02G329900,TRAESCS1A02G332100,TRAESCS1A02G332400,TRAESCS1A02G332600,TRAESCS1A02G334100,TRAESCS1A02G334900,TRAESCS1A02G335900,TRAESCS1A02G338100,TRAESCS1D02G403700,TRAESCS1D02G404400,TRAESCS1D02G407000,TRAESCS1D02G407100,TRAESCS1D02G410700,TRAESCS1D02G411400,TRAESCS2A02G097200,TRAESCS2A02G097500,TRAESCS2A02G097900,TRAESCS2A02G099400,TRAESCS2A02G100800,TRAESCS2A02G101000,…
Biological Process	aromatic compound biosynthetic process	GO:0019438	0.151979	0.818215	114	TRAESCS1A02G211800,TRAESCS1A02G329900,TRAESCS1A02G332100,TRAESCS1A02G332400,TRAESCS1A02G332600,TRAESCS1A02G334100,TRAESCS1A02G334900,TRAESCS1A02G335900,TRAESCS1A02G338100,TRAESCS1D02G403700,TRAESCS1D02G404400,TRAESCS1D02G407000,TRAESCS1D02G407100,TRAESCS1D02G410700,TRAESCS1D02G411400,TRAESCS2A02G097200,TRAESCS2A02G097500,TRAESCS2A02G097900,TRAESCS2A02G099400,TRAESCS2A02G100800,TRAESCS2A02G101000,…
Biological Process	regulation of primary metabolic process	GO:0080090	0.159026	0.798531	102	TRAESCS1A02G211800,TRAESCS1A02G329900,TRAESCS1A02G330300,TRAESCS1A02G332100,TRAESCS1A02G332400,TRAESCS1A02G332600,TRAESCS1A02G334100,TRAESCS1A02G334900,TRAESCS1A02G335900,TRAESCS1A02G336400,TRAESCS1A02G336600,TRAESCS1A02G338100,TRAESCS1D02G403700,TRAESCS1D02G404400,TRAESCS1D02G404500,TRAESCS1D02G407000,TRAESCS1D02G407100,TRAESCS1D02G410700,TRAESCS1D02G411400,TRAESCS2A02G097200,TRAESCS2A02G097500,…
Biological Process	organic cyclic compound biosynthetic process	GO:1901362	0.18112	0.742034	117	TRAESCS1A02G211800,TRAESCS1A02G329900,TRAESCS1A02G330200,TRAESCS1A02G332100,TRAESCS1A02G332400,TRAESCS1A02G332600,TRAESCS1A02G334100,TRAESCS1A02G334900,TRAESCS1A02G335900,TRAESCS1A02G338100,TRAESCS1D02G403700,TRAESCS1D02G404400,TRAESCS1D02G407000,TRAESCS1D02G407100,TRAESCS1D02G410700,TRAESCS1D02G411400,TRAESCS2A02G097200,TRAESCS2A02G097500,TRAESCS2A02G097900,TRAESCS2A02G099400,TRAESCS2A02G100800,…
Biological Process	biosynthetic process	GO:0009058	0.239857	0.620047	187	TRAESCS1A02G205700,TRAESCS1A02G206400,TRAESCS1A02G206900,TRAESCS1A02G208400,TRAESCS1A02G208500,TRAESCS1A02G210400,TRAESCS1A02G210500,TRAESCS1A02G211800,TRAESCS1A02G329900,TRAESCS1A02G330200,TRAESCS1A02G330300,TRAESCS1A02G331200,TRAESCS1A02G332100,TRAESCS1A02G332400,TRAESCS1A02G332600,TRAESCS1A02G333400,TRAESCS1A02G334100,TRAESCS1A02G334900,TRAESCS1A02G335900,TRAESCS1A02G336400,TRAESCS1A02G336600,…
Biological Process	organic substance biosynthetic process	GO:1901576	0.457121	0.339969	179	TRAESCS1A02G205700,TRAESCS1A02G206400,TRAESCS1A02G206900,TRAESCS1A02G208500,TRAESCS1A02G210400,TRAESCS1A02G210500,TRAESCS1A02G211800,TRAESCS1A02G329900,TRAESCS1A02G330200,TRAESCS1A02G330300,TRAESCS1A02G331200,TRAESCS1A02G332100,TRAESCS1A02G332400,TRAESCS1A02G332600,TRAESCS1A02G333400,TRAESCS1A02G334100,TRAESCS1A02G334900,TRAESCS1A02G335900,TRAESCS1A02G336400,TRAESCS1A02G336600,TRAESCS1A02G338100,…
Biological Process	organic hydroxy compound metabolic process	GO:1901615	0.939235	0.0272258	12	TRAESCS1A02G330900,TRAESCS2A02G106800,TRAESCS4B02G075700,TRAESCS4B02G100100,TRAESCS4B02G121900,TRAESCS4B02G122800,TRAESCS4B02G138900,TRAESCS4B02G171800,TRAESCS4B02G173000,TRAESCS6B02G191400,TRAESCS6B02G192200,TRAESCS6B02G260500
Biological Process	vesicle organization	GO:0016050	1	0	3	TRAESCS1A02G211900,TRAESCS4B02G085800,TRAESCS5B02G143300
Biological Process	second-messenger-mediated signaling	GO:0019932	1	0	2	TRAESCS4B02G069900,TRAESCS4B02G131100
Biological Process	lipid storage	GO:0019915	1	0	1	TRAESCS4B02G134700
Biological Process	signaling	GO:0023052	1	0	36	TRAESCS1A02G330500,TRAESCS1A02G333600,TRAESCS1A02G333800,TRAESCS1D02G404400,TRAESCS1D02G404500,TRAESCS1D02G410000,TRAESCS1D02G410100,TRAESCS2A02G098300,TRAESCS2A02G106500,TRAESCS2A02G106400,TRAESCS2A02G107000,TRAESCS3A02G276500,TRAESCS4B02G069900,TRAESCS4B02G076800,TRAESCS4B02G079300,TRAESCS4B02G083300,TRAESCS4B02G100100,TRAESCS4B02G104700,TRAESCS4B02G120400,TRAESCS4B02G120800,TRAESCS4B02G130100,…
Biological Process	polyol metabolic process	GO:0019751	1	0	1	TRAESCS1A02G330900
Biological Process	secondary metabolic process	GO:0019748	1	0	3	TRAESCS2A02G103500,TRAESCS4B02G100100,TRAESCS4B02G139100
Biological Process	cellular homeostasis	GO:0019725	1	0	11	TRAESCS2A02G100900,TRAESCS3A02G276100,TRAESCS4B02G074900,TRAESCS4B02G101800,TRAESCS4B02G124300,TRAESCS4B02G137200,TRAESCS4B02G174100,TRAESCS5B02G143000,TRAESCS6B02G197100,TRAESCS6B02G261500,TRAESCS7A02G493400
Biological Process	calcium-mediated signaling	GO:0019722	1	0	2	TRAESCS4B02G069900,TRAESCS4B02G131100
Biological Process	modification-dependent protein catabolic process	GO:0019941	1	0	5	TRAESCS1A02G329200,TRAESCS1D02G405400,TRAESCS4B02G101900,TRAESCS4B02G139800,TRAESCS6B02G264500
Biological Process	photosynthesis, light reaction	GO:0019684	1	0	6	TRAESCS1D02G411300,TRAESCS1D02G411600,TRAESCS4B02G083600,TRAESCS4B02G089500,TRAESCS4B02G170800,TRAESCS6B02G191500
Biological Process	NAD metabolic process	GO:0019674	1	0	1	TRAESCS6B02G260500
Biological Process	actin filament depolymerization	GO:0030042	1	0	1	TRAESCS4B02G166200
Biological Process	regulation of mitotic metaphase/anaphase transition	GO:0030071	1	0	1	TRAESCS6B02G195800
Biological Process	carboxylic acid metabolic process	GO:0019752	1	0	28	TRAESCS1A02G208500,TRAESCS1A02G209100,TRAESCS1A02G210300,TRAESCS1A02G329500,TRAESCS1A02G330200,TRAESCS1D02G409000,TRAESCS3A02G276100,TRAESCS3A02G277700,TRAESCS3A02G279400,TRAESCS4B02G069300,TRAESCS4B02G080800,TRAESCS4B02G085900,TRAESCS4B02G100100,TRAESCS4B02G121900,TRAESCS4B02G122000,TRAESCS4B02G124800,TRAESCS4B02G131800,TRAESCS4B02G133700,TRAESCS4B02G140900,TRAESCS4B02G171800,TRAESCS4B02G174700,…
Biological Process	ribose phosphate metabolic process	GO:0019693	1	0	7	TRAESCS4B02G074000,TRAESCS4B02G102200,TRAESCS4B02G102400,TRAESCS4B02G173900,TRAESCS4B02G176200,TRAESCS4B02G180400,TRAESCS7A02G489500
Biological Process	cell cycle process	GO:0022402	1	0	3	TRAESCS1D02G404500,TRAESCS4B02G122700,TRAESCS6B02G195800
Biological Process	actin filament polymerization	GO:0030041	1	0	2	TRAESCS2A02G106100,TRAESCS4B02G166200
Biological Process	metal ion transport	GO:0030001	1	0	13	TRAESCS1A02G332800,TRAESCS1A02G333200,TRAESCS2A02G102700,TRAESCS2A02G107100,TRAESCS4B02G078000,TRAESCS4B02G080300,TRAESCS4B02G094900,TRAESCS4B02G097900,TRAESCS4B02G101200,TRAESCS4B02G134000,TRAESCS4B02G137200,TRAESCS6B02G192400,TRAESCS6B02G192600
Biological Process	regulation of signaling	GO:0023051	1	0	7	TRAESCS1D02G404500,TRAESCS4B02G083300,TRAESCS4B02G100100,TRAESCS4B02G120800,TRAESCS6B02G195600,TRAESCS6B02G195700,TRAESCS7A02G492400
Biological Process	intracellular monoatomic cation homeostasis	GO:0030003	1	0	3	TRAESCS4B02G124300,TRAESCS4B02G137200,TRAESCS5B02G143000
Biological Process	respiratory electron transport chain	GO:0022904	1	0	1	TRAESCS4B02G180700
Biological Process	cellular component organization	GO:0016043	1	0	47	TRAESCS1A02G206200,TRAESCS1A02G208400,TRAESCS1A02G208900,TRAESCS1A02G211900,TRAESCS1A02G333600,TRAESCS1D02G404300,TRAESCS2A02G100400,TRAESCS2A02G106100,TRAESCS3A02G281300,TRAESCS4B02G069800,TRAESCS4B02G070200,TRAESCS4B02G075300,TRAESCS4B02G082600,TRAESCS4B02G084800,TRAESCS4B02G085800,TRAESCS4B02G086400,TRAESCS4B02G088300,TRAESCS4B02G097000,TRAESCS4B02G104600,TRAESCS4B02G165100,TRAESCS4B02G166200,…
Biological Process	electron transport chain	GO:0022900	1	0	2	TRAESCS4B02G083600,TRAESCS4B02G180700
Biological Process	root system development	GO:0022622	1	0	3	TRAESCS1D02G404500,TRAESCS2A02G100700,TRAESCS4B02G174400
Biological Process	ribonucleoprotein complex assembly	GO:0022618	1	0	2	TRAESCS4B02G082600,TRAESCS4B02G170900
Biological Process	organophosphate metabolic process	GO:0019637	1	0	19	TRAESCS1A02G330900,TRAESCS2A02G106800,TRAESCS3A02G277700,TRAESCS4B02G070500,TRAESCS4B02G074000,TRAESCS4B02G102200,TRAESCS4B02G102400,TRAESCS4B02G121400,TRAESCS4B02G123900,TRAESCS4B02G129000,TRAESCS4B02G133100,TRAESCS4B02G138900,TRAESCS4B02G173900,TRAESCS4B02G176200,TRAESCS4B02G177300,TRAESCS4B02G180400,TRAESCS5B02G143400,TRAESCS6B02G260500,TRAESCS7A02G489500
Biological Process	sexual reproduction	GO:0019953	1	0	4	TRAESCS1A02G208200,TRAESCS1A02G212000,TRAESCS2A02G105200,TRAESCS6B02G264400
Biological Process	actin filament-based process	GO:0030029	1	0	4	TRAESCS1A02G333600,TRAESCS2A02G106100,TRAESCS4B02G166200,TRAESCS7A02G494200
Biological Process	cellular component assembly	GO:0022607	1	0	21	TRAESCS1A02G206200,TRAESCS2A02G106100,TRAESCS4B02G069800,TRAESCS4B02G082600,TRAESCS4B02G084800,TRAESCS4B02G088300,TRAESCS4B02G097000,TRAESCS4B02G104600,TRAESCS4B02G166200,TRAESCS4B02G170800,TRAESCS4B02G170900,TRAESCS4B02G179700,TRAESCS6B02G196200,TRAESCS7A02G429400,TRAESCS7A02G434500,TRAESCS7A02G434600,TRAESCS7A02G434800,TRAESCS7A02G490500,TRAESCS7A02G491000,TRAESCS7A02G491100,TRAESCS7A02G494200
Biological Process	cell growth	GO:0016049	1	0	1	TRAESCS4B02G097800
Biological Process	regulation of cell morphogenesis	GO:0022604	1	0	2	TRAESCS1A02G208400,TRAESCS1A02G333600
Biological Process	actin cytoskeleton organization	GO:0030036	1	0	4	TRAESCS1A02G333600,TRAESCS2A02G106100,TRAESCS4B02G166200,TRAESCS7A02G494200
Biological Process	reproductive process	GO:0022414	1	0	9	TRAESCS1A02G206600,TRAESCS1A02G335900,TRAESCS1D02G411200,TRAESCS4B02G101800,TRAESCS4B02G138200,TRAESCS4B02G138700,TRAESCS4B02G171400,TRAESCS6B02G195600,TRAESCS7D02G038000
Biological Process	cellular component disassembly	GO:0022411	1	0	2	TRAESCS4B02G166200,TRAESCS6B02G195600
Biological Process	positive regulation of signaling	GO:0023056	1	0	3	TRAESCS1D02G404500,TRAESCS4B02G083300,TRAESCS4B02G100100
Biological Process	translesion synthesis	GO:0019985	1	0	1	TRAESCS2A02G097900
Biological Process	negative regulation of signaling	GO:0023057	1	0	1	TRAESCS4B02G100100
Biological Process	ribonucleoprotein complex biogenesis	GO:0022613	1	0	9	TRAESCS1A02G211600,TRAESCS1D02G409700,TRAESCS3A02G277400,TRAESCS4B02G082600,TRAESCS4B02G122500,TRAESCS4B02G129400,TRAESCS4B02G129600,TRAESCS4B02G170900,TRAESCS4B02G171200
Biological Process	regulation of anatomical structure morphogenesis	GO:0022603	1	0	2	TRAESCS1A02G208400,TRAESCS1A02G333600
Biological Process	carotenoid metabolic process	GO:0016116	1	0	1	TRAESCS1A02G206900
Biological Process	protein metabolic process	GO:0019538	1	0	188	TRAESCS1A02G206000,TRAESCS1A02G206200,TRAESCS1A02G206400,TRAESCS1A02G208100,TRAESCS1A02G210500,TRAESCS1A02G329200,TRAESCS1A02G330200,TRAESCS1A02G330300,TRAESCS1A02G330500,TRAESCS1A02G331100,TRAESCS1A02G331200,TRAESCS1A02G333300,TRAESCS1A02G333400,TRAESCS1A02G333700,TRAESCS1A02G333800,TRAESCS1A02G336400,TRAESCS1A02G336600,TRAESCS1A02G337300,TRAESCS1D02G405400,TRAESCS1D02G407500,TRAESCS1D02G407800,…
Biological Process	cell wall macromolecule catabolic process	GO:0016998	1	0	2	TRAESCS4B02G074100,TRAESCS4B02G127100
Biological Process	protein deubiquitination	GO:0016579	1	0	1	TRAESCS1A02G329200
Biological Process	histone deacetylation	GO:0016575	1	0	1	TRAESCS4B02G102600
Biological Process	histone modification	GO:0016570	1	0	1	TRAESCS4B02G102600
Biological Process	protein ubiquitination	GO:0016567	1	0	13	TRAESCS1A02G206000,TRAESCS1A02G208100,TRAESCS1D02G405400,TRAESCS1D02G407800,TRAESCS1D02G407900,TRAESCS3A02G278900,TRAESCS4B02G070800,TRAESCS4B02G071700,TRAESCS4B02G071800,TRAESCS4B02G098900,TRAESCS4B02G122200,TRAESCS4B02G176000,TRAESCS4B02G176100
Biological Process	cytidine to uridine editing	GO:0016554	1	0	1	TRAESCS7D02G045100
Biological Process	base conversion or substitution editing	GO:0016553	1	0	1	TRAESCS7D02G045100
Biological Process	protein processing	GO:0016485	1	0	1	TRAESCS4B02G076800
Biological Process	mRNA metabolic process	GO:0016071	1	0	13	TRAESCS1A02G330100,TRAESCS1A02G330300,TRAESCS1A02G333000,TRAESCS1D02G405300,TRAESCS4B02G069200,TRAESCS4B02G074200,TRAESCS4B02G082500,TRAESCS4B02G094500,TRAESCS4B02G133400,TRAESCS6B02G259600,TRAESCS7A02G429500,TRAESCS7A02G494500,TRAESCS7D02G038300
Biological Process	cytosolic transport	GO:0016482	1	0	1	TRAESCS1A02G206700
Biological Process	rRNA metabolic process	GO:0016072	1	0	6	TRAESCS1A02G211600,TRAESCS1D02G409700,TRAESCS3A02G277400,TRAESCS4B02G122500,TRAESCS4B02G129400,TRAESCS4B02G129600
Biological Process	post-transcriptional gene silencing	GO:0016441	1	0	1	TRAESCS1A02G333000
Biological Process	dephosphorylation	GO:0016311	1	0	7	TRAESCS3A02G277500,TRAESCS4B02G070500,TRAESCS4B02G088700,TRAESCS4B02G096200,TRAESCS4B02G129000,TRAESCS4B02G135100,TRAESCS5B02G146700
Biological Process	phosphorylation	GO:0016310	1	0	87	TRAESCS1A02G208100,TRAESCS1A02G330500,TRAESCS1A02G333800,TRAESCS1A02G337300,TRAESCS1D02G409300,TRAESCS1D02G410100,TRAESCS2A02G098300,TRAESCS2A02G098700,TRAESCS2A02G104100,TRAESCS2A02G104500,TRAESCS2A02G106500,TRAESCS2A02G107000,TRAESCS3A02G276200,TRAESCS3A02G276600,TRAESCS3A02G278100,TRAESCS3A02G282800,TRAESCS4B02G069200,TRAESCS4B02G074700,TRAESCS4B02G075400,TRAESCS4B02G079300,TRAESCS4B02G083700,…
Biological Process	attachment of GPI anchor to protein	GO:0016255	1	0	1	TRAESCS4B02G121400
Biological Process	iron-sulfur cluster assembly	GO:0016226	1	0	4	TRAESCS4B02G069800,TRAESCS4B02G097000,TRAESCS4B02G179700,TRAESCS7A02G429400
Biological Process	endosomal transport	GO:0016197	1	0	3	TRAESCS1A02G206700,TRAESCS4B02G101900,TRAESCS5B02G143300
Biological Process	vesicle-mediated transport	GO:0016192	1	0	17	TRAESCS1A02G206700,TRAESCS1A02G211900,TRAESCS1D02G409900,TRAESCS2A02G098600,TRAESCS4B02G072000,TRAESCS4B02G082700,TRAESCS4B02G085800,TRAESCS4B02G088300,TRAESCS4B02G094200,TRAESCS4B02G101900,TRAESCS4B02G136100,TRAESCS4B02G172300,TRAESCS5B02G143300,TRAESCS6B02G195300,TRAESCS6B02G263700,TRAESCS7A02G490500,TRAESCS7D02G044300
Biological Process	polyprenol metabolic process	GO:0016093	1	0	3	TRAESCS4B02G075700,TRAESCS4B02G173000,TRAESCS6B02G191400
Biological Process	polyprenol biosynthetic process	GO:0016094	1	0	1	TRAESCS6B02G191400
Biological Process	tetraterpenoid metabolic process	GO:0016108	1	0	1	TRAESCS1A02G206900
Biological Process	sterol biosynthetic process	GO:0016126	1	0	1	TRAESCS4B02G122800
Biological Process	sterol metabolic process	GO:0016125	1	0	1	TRAESCS4B02G122800
Biological Process	tetraterpenoid biosynthetic process	GO:0016109	1	0	1	TRAESCS1A02G206900
Biological Process	carotenoid biosynthetic process	GO:0016117	1	0	1	TRAESCS1A02G206900
Biological Process	protein-heme linkage	GO:0017003	1	0	1	TRAESCS1A02G206200
Biological Process	cytochrome complex assembly	GO:0017004	1	0	1	TRAESCS1A02G206200
Biological Process	protein-tetrapyrrole linkage	GO:0017006	1	0	1	TRAESCS1A02G206200
Biological Process	protein import	GO:0017038	1	0	1	TRAESCS4B02G100000
Biological Process	aromatic compound catabolic process	GO:0019439	1	0	10	TRAESCS1A02G207700,TRAESCS1A02G330300,TRAESCS4B02G069200,TRAESCS4B02G075600,TRAESCS4B02G094600,TRAESCS4B02G131800,TRAESCS4B02G139100,TRAESCS6B02G192200,TRAESCS6B02G259600,TRAESCS7D02G038300
Biological Process	carbohydrate catabolic process	GO:0016052	1	0	9	TRAESCS2A02G100400,TRAESCS3A02G276100,TRAESCS3A02G277700,TRAESCS4B02G074100,TRAESCS4B02G104500,TRAESCS4B02G127100,TRAESCS4B02G172700,TRAESCS4B02G174700,TRAESCS4B02G179600
Biological Process	dolichol biosynthetic process	GO:0019408	1	0	1	TRAESCS6B02G191400
Biological Process	glycolipid catabolic process	GO:0019377	1	0	1	TRAESCS4B02G088800
Biological Process	pyridine nucleotide metabolic process	GO:0019362	1	0	1	TRAESCS6B02G260500
Biological Process	dolichol metabolic process	GO:0019348	1	0	3	TRAESCS4B02G075700,TRAESCS4B02G173000,TRAESCS6B02G191400
Biological Process	terpenoid biosynthetic process	GO:0016114	1	0	1	TRAESCS1A02G206900
Biological Process	pentose metabolic process	GO:0019321	1	0	4	TRAESCS2A02G098400,TRAESCS4B02G127600,TRAESCS4B02G132300,TRAESCS4B02G177900
Biological Process	hexose catabolic process	GO:0019320	1	0	1	TRAESCS4B02G172700
Biological Process	hexose metabolic process	GO:0019318	1	0	7	TRAESCS2A02G097400,TRAESCS4B02G094700,TRAESCS4B02G134300,TRAESCS4B02G172700,TRAESCS4B02G173400,TRAESCS4B02G178700,TRAESCS4B02G179300
Biological Process	glycine biosynthetic process from serine	GO:0019264	1	0	1	TRAESCS4B02G069300
Biological Process	methylglyoxal catabolic process to D-lactate via S-lactoyl-glutathione	GO:0019243	1	0	1	TRAESCS4B02G171800
Biological Process	carbohydrate biosynthetic process	GO:0016051	1	0	8	TRAESCS1A02G210400,TRAESCS1A02G338200,TRAESCS2A02G102600,TRAESCS4B02G089200,TRAESCS4B02G091100,TRAESCS4B02G097800,TRAESCS4B02G172800,TRAESCS5B02G142900
Biological Process	organic acid biosynthetic process	GO:0016053	1	0	10	TRAESCS1A02G208500,TRAESCS1A02G330200,TRAESCS3A02G279400,TRAESCS4B02G069300,TRAESCS4B02G080800,TRAESCS4B02G085900,TRAESCS4B02G100100,TRAESCS4B02G131800,TRAESCS6B02G191300,TRAESCS6B02G192100
Biological Process	organic acid catabolic process	GO:0016054	1	0	4	TRAESCS1A02G209100,TRAESCS1A02G210300,TRAESCS4B02G069300,TRAESCS6B02G192200
Biological Process	protein farnesylation	GO:0018343	1	0	1	TRAESCS3A02G278500
Biological Process	protein repair	GO:0030091	1	0	1	TRAESCS4B02G170800
Biological Process	protein prenylation	GO:0018342	1	0	2	TRAESCS3A02G278500,TRAESCS4B02G139300
Biological Process	peptidyl-serine modification	GO:0018209	1	0	1	TRAESCS1A02G330500
Biological Process	peptidyl-lysine modification	GO:0018205	1	0	2	TRAESCS1A02G330200,TRAESCS4B02G176600
Biological Process	peptidyl-histidine modification	GO:0018202	1	0	2	TRAESCS4B02G083800,TRAESCS7A02G490300
Biological Process	peptidyl-amino acid modification	GO:0018193	1	0	5	TRAESCS1A02G330200,TRAESCS1A02G330500,TRAESCS4B02G083800,TRAESCS4B02G176600,TRAESCS7A02G490300
Biological Process	peptidyl-serine phosphorylation	GO:0018105	1	0	1	TRAESCS1A02G330500
Biological Process	peptidyl-diphthamide biosynthetic process from peptidyl-histidine	GO:0017183	1	0	2	TRAESCS4B02G083800,TRAESCS7A02G490300
Biological Process	peptidyl-diphthamide metabolic process	GO:0017182	1	0	2	TRAESCS4B02G083800,TRAESCS7A02G490300
Biological Process	negative regulation of translation	GO:0017148	1	0	4	TRAESCS1A02G330300,TRAESCS1A02G336400,TRAESCS1A02G336600,TRAESCS4B02G103700
Biological Process	phenol-containing compound metabolic process	GO:0018958	1	0	3	TRAESCS4B02G100100,TRAESCS4B02G121900,TRAESCS6B02G192200
Biological Process	phenol-containing compound catabolic process	GO:0019336	1	0	1	TRAESCS6B02G192200
Biological Process	protein import into mitochondrial matrix	GO:0030150	1	0	2	TRAESCS3A02G281300,TRAESCS4B02G175300
Biological Process	nucleobase-containing compound catabolic process	GO:0034655	1	0	7	TRAESCS1A02G207700,TRAESCS1A02G330300,TRAESCS4B02G069200,TRAESCS4B02G075600,TRAESCS4B02G094600,TRAESCS6B02G259600,TRAESCS7D02G038300
Biological Process	cellular response to heat	GO:0034605	1	0	2	TRAESCS1A02G209500,TRAESCS3A02G280800
Biological Process	cellular response to oxidative stress	GO:0034599	1	0	1	TRAESCS7A02G493400
Biological Process	protein localization to nucleus	GO:0034504	1	0	1	TRAESCS2A02G097100
Biological Process	ncRNA processing	GO:0034470	1	0	12	TRAESCS1A02G211600,TRAESCS1D02G409700,TRAESCS2A02G105300,TRAESCS3A02G277400,TRAESCS4B02G077000,TRAESCS4B02G122500,TRAESCS4B02G127300,TRAESCS4B02G129400,TRAESCS4B02G129600,TRAESCS4B02G138600,TRAESCS4B02G176500,TRAESCS6B02G195600
Biological Process	cell junction organization	GO:0034330	1	0	1	TRAESCS6B02G262800
Biological Process	Arp2/3 complex-mediated actin nucleation	GO:0034314	1	0	1	TRAESCS2A02G106100
Biological Process	primary alcohol metabolic process	GO:0034308	1	0	1	TRAESCS2A02G106800
Biological Process	response to disaccharide	GO:0034285	1	0	1	TRAESCS4B02G100100
Biological Process	response to monosaccharide	GO:0034284	1	0	3	TRAESCS1A02G333000,TRAESCS3A02G276100,TRAESCS7A02G492400
Biological Process	negative regulation of amide metabolic process	GO:0034249	1	0	4	TRAESCS1A02G330300,TRAESCS1A02G336400,TRAESCS1A02G336600,TRAESCS4B02G103700
Biological Process	regulation of amide metabolic process	GO:0034248	1	0	6	TRAESCS1A02G330300,TRAESCS1A02G336400,TRAESCS1A02G336600,TRAESCS4B02G083800,TRAESCS4B02G103700,TRAESCS7A02G490300
Biological Process	monoatomic ion transmembrane transport	GO:0034220	1	0	4	TRAESCS1A02G332800,TRAESCS2A02G107100,TRAESCS4B02G080300,TRAESCS7A02G489500
Biological Process	ncRNA metabolic process	GO:0034660	1	0	15	TRAESCS1A02G211600,TRAESCS1D02G409000,TRAESCS1D02G409700,TRAESCS2A02G105300,TRAESCS3A02G277400,TRAESCS4B02G077000,TRAESCS4B02G122500,TRAESCS4B02G127300,TRAESCS4B02G129400,TRAESCS4B02G129600,TRAESCS4B02G138600,TRAESCS4B02G140900,TRAESCS4B02G176500,TRAESCS6B02G195600,TRAESCS7A02G489700
Biological Process	response to lipid	GO:0033993	1	0	7	TRAESCS1D02G411000,TRAESCS3A02G280800,TRAESCS4B02G079300,TRAESCS4B02G100100,TRAESCS4B02G139800,TRAESCS4B02G179500,TRAESCS6B02G195600
Biological Process	cellular response to stress	GO:0033554	1	0	20	TRAESCS1A02G206000,TRAESCS1A02G209500,TRAESCS1A02G329400,TRAESCS1A02G329600,TRAESCS1D02G404500,TRAESCS2A02G097900,TRAESCS2A02G103300,TRAESCS3A02G276000,TRAESCS3A02G280800,TRAESCS4B02G080200,TRAESCS4B02G083100,TRAESCS4B02G083300,TRAESCS4B02G088400,TRAESCS4B02G096400,TRAESCS4B02G101800,TRAESCS4B02G138800,TRAESCS6B02G194000,TRAESCS6B02G262300,TRAESCS7A02G489800,TRAESCS7A02G493400
Biological Process	carbohydrate homeostasis	GO:0033500	1	0	1	TRAESCS3A02G276100
Biological Process	protein localization to organelle	GO:0033365	1	0	7	TRAESCS1A02G208000,TRAESCS2A02G097100,TRAESCS3A02G277800,TRAESCS3A02G281300,TRAESCS4B02G101900,TRAESCS4B02G135500,TRAESCS4B02G175300
Biological Process	negative regulation of mitotic sister chromatid segregation	GO:0033048	1	0	1	TRAESCS6B02G195800
Biological Process	regulation of mitotic sister chromatid segregation	GO:0033047	1	0	1	TRAESCS6B02G195800
Biological Process	negative regulation of sister chromatid segregation	GO:0033046	1	0	1	TRAESCS6B02G195800
Biological Process	regulation of sister chromatid segregation	GO:0033045	1	0	1	TRAESCS6B02G195800
Biological Process	regulation of chromosome organization	GO:0033044	1	0	1	TRAESCS6B02G195800
Biological Process	regulation of organelle organization	GO:0033043	1	0	4	TRAESCS1A02G333600,TRAESCS2A02G106100,TRAESCS4B02G166200,TRAESCS6B02G195800
Biological Process	macromolecule localization	GO:0033036	1	0	26	TRAESCS1A02G208000,TRAESCS1A02G211900,TRAESCS1A02G332900,TRAESCS1D02G409900,TRAESCS2A02G097100,TRAESCS2A02G100500,TRAESCS3A02G277800,TRAESCS3A02G281300,TRAESCS4B02G085800,TRAESCS4B02G100000,TRAESCS4B02G101900,TRAESCS4B02G120900,TRAESCS4B02G121000,TRAESCS4B02G127700,TRAESCS4B02G134700,TRAESCS4B02G135500,TRAESCS4B02G136100,TRAESCS4B02G170400,TRAESCS4B02G172300,TRAESCS4B02G174200,TRAESCS4B02G174300,…
Biological Process	tetrapyrrole catabolic process	GO:0033015	1	0	1	TRAESCS4B02G131800
Biological Process	tetrapyrrole biosynthetic process	GO:0033014	1	0	2	TRAESCS4B02G131800,TRAESCS6B02G194900
Biological Process	tetrapyrrole metabolic process	GO:0033013	1	0	2	TRAESCS4B02G131800,TRAESCS6B02G194900
Biological Process	membrane protein proteolysis	GO:0033619	1	0	1	TRAESCS4B02G165800
Biological Process	nucleosome organization	GO:0034728	1	0	5	TRAESCS7A02G434500,TRAESCS7A02G434600,TRAESCS7A02G434800,TRAESCS7A02G491000,TRAESCS7A02G491100
Biological Process	regulation of transmembrane transport	GO:0034762	1	0	2	TRAESCS4B02G081100,TRAESCS6B02G198400
Biological Process	protein folding in endoplasmic reticulum	GO:0034975	1	0	1	TRAESCS4B02G101800
Biological Process	ketone catabolic process	GO:0042182	1	0	1	TRAESCS4B02G171800
Biological Process	cellular ketone metabolic process	GO:0042180	1	0	2	TRAESCS4B02G100100,TRAESCS4B02G171800
Biological Process	heme metabolic process	GO:0042168	1	0	1	TRAESCS4B02G131800
Biological Process	lipoprotein biosynthetic process	GO:0042158	1	0	1	TRAESCS4B02G121400
Biological Process	lipoprotein metabolic process	GO:0042157	1	0	1	TRAESCS4B02G121400
Biological Process	retrograde transport, endosome to Golgi	GO:0042147	1	0	1	TRAESCS1A02G206700
Biological Process	nitrate assimilation	GO:0042128	1	0	1	TRAESCS4B02G089000
Biological Process	regulation of cell population proliferation	GO:0042127	1	0	3	TRAESCS1D02G404500,TRAESCS2A02G104500,TRAESCS4B02G140600
Biological Process	nitrate metabolic process	GO:0042126	1	0	1	TRAESCS4B02G089000
Biological Process	DNA endoreduplication	GO:0042023	1	0	1	TRAESCS1D02G404500
Biological Process	regulation of development, heterochronic	GO:0040034	1	0	1	TRAESCS6B02G195600
Biological Process	epigenetic regulation of gene expression	GO:0040029	1	0	1	TRAESCS7A02G433000
Biological Process	regulation of growth	GO:0040008	1	0	4	TRAESCS1D02G404500,TRAESCS4B02G087300,TRAESCS4B02G096100,TRAESCS4B02G177300
Biological Process	growth	GO:0040007	1	0	5	TRAESCS1D02G404500,TRAESCS4B02G087300,TRAESCS4B02G096100,TRAESCS4B02G097800,TRAESCS4B02G177300
Biological Process	arbuscular mycorrhizal association	GO:0036377	1	0	1	TRAESCS7D02G043100
Biological Process	interstrand cross-link repair	GO:0036297	1	0	1	TRAESCS1A02G206000
Biological Process	response to decreased oxygen levels	GO:0036293	1	0	2	TRAESCS4B02G100100,TRAESCS7A02G492400
Biological Process	protein modification process	GO:0036211	1	0	118	TRAESCS1A02G206000,TRAESCS1A02G206200,TRAESCS1A02G206400,TRAESCS1A02G208100,TRAESCS1A02G210500,TRAESCS1A02G329200,TRAESCS1A02G330200,TRAESCS1A02G330500,TRAESCS1A02G333800,TRAESCS1A02G337300,TRAESCS1D02G405400,TRAESCS1D02G407800,TRAESCS1D02G407900,TRAESCS1D02G409300,TRAESCS1D02G410100,TRAESCS2A02G098300,TRAESCS2A02G098700,TRAESCS2A02G104100,TRAESCS2A02G104500,TRAESCS2A02G106500,TRAESCS2A02G107000,…
Biological Process	tetrahydrofolate interconversion	GO:0035999	1	0	1	TRAESCS4B02G069300
Biological Process	modulation of process of another organism	GO:0035821	1	0	2	TRAESCS1D02G405600,TRAESCS1D02G405700
Biological Process	protein deacylation	GO:0035601	1	0	1	TRAESCS4B02G102600
Biological Process	intracellular signal transduction	GO:0035556	1	0	14	TRAESCS1A02G330500,TRAESCS1A02G333600,TRAESCS1D02G410000,TRAESCS1D02G410100,TRAESCS4B02G069900,TRAESCS4B02G079300,TRAESCS4B02G100100,TRAESCS4B02G131100,TRAESCS4B02G173500,TRAESCS4B02G178100,TRAESCS4B02G178900,TRAESCS6B02G195700,TRAESCS6B02G195800,TRAESCS6B02G259700
Biological Process	tube development	GO:0035295	1	0	1	TRAESCS6B02G191400
Biological Process	meristem growth	GO:0035266	1	0	1	TRAESCS1D02G404500
Biological Process	organ growth	GO:0035265	1	0	1	TRAESCS4B02G087300
Biological Process	tube morphogenesis	GO:0035239	1	0	1	TRAESCS6B02G191400
Biological Process	miRNA processing	GO:0035196	1	0	1	TRAESCS6B02G195600
Biological Process	ncRNA-mediated post-transcriptional gene silencing	GO:0035194	1	0	1	TRAESCS1A02G333000
Biological Process	response to endoplasmic reticulum stress	GO:0034976	1	0	1	TRAESCS4B02G101800
Biological Process	protein-containing complex disassembly	GO:0032984	1	0	2	TRAESCS4B02G166200,TRAESCS6B02G195600
Biological Process	amino acid export across plasma membrane	GO:0032973	1	0	2	TRAESCS4B02G081100,TRAESCS6B02G198400
Biological Process	regulation of actin filament-based process	GO:0032970	1	0	3	TRAESCS1A02G333600,TRAESCS2A02G106100,TRAESCS4B02G166200
Biological Process	inositol trisphosphate metabolic process	GO:0032957	1	0	1	TRAESCS1A02G330900
Biological Process	positive regulation of defense response	GO:0031349	1	0	1	TRAESCS4B02G100100
Biological Process	negative regulation of defense response	GO:0031348	1	0	1	TRAESCS4B02G100100
Biological Process	regulation of defense response	GO:0031347	1	0	5	TRAESCS2A02G104600,TRAESCS4B02G100100,TRAESCS4B02G121700,TRAESCS4B02G170500,TRAESCS6B02G195600
Biological Process	negative regulation of protein-containing complex assembly	GO:0031333	1	0	1	TRAESCS4B02G166200
Biological Process	positive regulation of cellular catabolic process	GO:0031331	1	0	1	TRAESCS1A02G330300
Biological Process	regulation of cellular catabolic process	GO:0031329	1	0	2	TRAESCS1A02G330300,TRAESCS1A02G330600
Biological Process	positive regulation of cellular biosynthetic process	GO:0031328	1	0	7	TRAESCS2A02G097500,TRAESCS2A02G099400,TRAESCS4B02G098200,TRAESCS4B02G100100,TRAESCS4B02G175800,TRAESCS4B02G179500,TRAESCS7D02G037000
Biological Process	negative regulation of cellular biosynthetic process	GO:0031327	1	0	10	TRAESCS1A02G330300,TRAESCS1A02G336400,TRAESCS1A02G336600,TRAESCS1A02G338100,TRAESCS2A02G106000,TRAESCS2A02G106200,TRAESCS3A02G281100,TRAESCS4B02G103700,TRAESCS4B02G173800,TRAESCS6B02G195600
Biological Process	positive regulation of cellular metabolic process	GO:0031325	1	0	8	TRAESCS1A02G330300,TRAESCS2A02G097500,TRAESCS2A02G099400,TRAESCS4B02G098200,TRAESCS4B02G100100,TRAESCS4B02G175800,TRAESCS4B02G179500,TRAESCS7D02G037000
Biological Process	negative regulation of cellular metabolic process	GO:0031324	1	0	11	TRAESCS1A02G330300,TRAESCS1A02G336400,TRAESCS1A02G336600,TRAESCS1A02G338100,TRAESCS1D02G404500,TRAESCS2A02G106000,TRAESCS2A02G106200,TRAESCS3A02G281100,TRAESCS4B02G103700,TRAESCS4B02G173800,TRAESCS6B02G195600
Biological Process	post-translational protein targeting to membrane, translocation	GO:0031204	1	0	1	TRAESCS4B02G135500
Biological Process	metallo-sulfur cluster assembly	GO:0031163	1	0	4	TRAESCS4B02G069800,TRAESCS4B02G097000,TRAESCS4B02G179700,TRAESCS7A02G429400
Biological Process	mRNA 3'-end processing	GO:0031124	1	0	2	TRAESCS1A02G333000,TRAESCS4B02G094500
Biological Process	RNA 3'-end processing	GO:0031123	1	0	3	TRAESCS1A02G333000,TRAESCS4B02G094500,TRAESCS4B02G180500
Biological Process	RNA-mediated gene silencing	GO:0031047	1	0	3	TRAESCS1A02G333000,TRAESCS4B02G165300,TRAESCS6B02G195600
Biological Process	cortical cytoskeleton organization	GO:0030865	1	0	1	TRAESCS1A02G333600
Biological Process	negative regulation of actin filament polymerization	GO:0030837	1	0	1	TRAESCS4B02G166200
Biological Process	negative regulation of actin filament depolymerization	GO:0030835	1	0	1	TRAESCS4B02G166200
Biological Process	regulation of actin filament depolymerization	GO:0030834	1	0	1	TRAESCS4B02G166200
Biological Process	regulation of actin filament polymerization	GO:0030833	1	0	2	TRAESCS2A02G106100,TRAESCS4B02G166200
Biological Process	regulation of actin filament length	GO:0030832	1	0	2	TRAESCS2A02G106100,TRAESCS4B02G166200
Biological Process	maturation of SSU-rRNA	GO:0030490	1	0	2	TRAESCS4B02G129400,TRAESCS4B02G129600
Biological Process	lipid modification	GO:0030258	1	0	2	TRAESCS4B02G070500,TRAESCS4B02G129000
Biological Process	cellulose catabolic process	GO:0030245	1	0	1	TRAESCS4B02G104500
Biological Process	cellulose biosynthetic process	GO:0030244	1	0	2	TRAESCS2A02G102600,TRAESCS4B02G097800
Biological Process	cellulose metabolic process	GO:0030243	1	0	3	TRAESCS2A02G102600,TRAESCS4B02G097800,TRAESCS4B02G104500
Biological Process	extracellular matrix organization	GO:0030198	1	0	1	TRAESCS4B02G084800
Biological Process	protein catabolic process	GO:0030163	1	0	6	TRAESCS1A02G329200,TRAESCS1D02G405400,TRAESCS4B02G099100,TRAESCS4B02G101900,TRAESCS4B02G139800,TRAESCS6B02G264500
Biological Process	cell differentiation	GO:0030154	1	0	2	TRAESCS1D02G411200,TRAESCS4B02G072500
Biological Process	regulation of termination of DNA-templated transcription	GO:0031554	1	0	1	TRAESCS6B02G195600
Biological Process	sphingolipid catabolic process	GO:0030149	1	0	1	TRAESCS4B02G088800
Biological Process	spindle checkpoint signaling	GO:0031577	1	0	1	TRAESCS6B02G195800
Biological Process	regulation of ARF protein signal transduction	GO:0032012	1	0	1	TRAESCS6B02G195700
Biological Process	regulation of actin cytoskeleton organization	GO:0032956	1	0	3	TRAESCS1A02G333600,TRAESCS2A02G106100,TRAESCS4B02G166200
Biological Process	regulation of beta-glucan biosynthetic process	GO:0032951	1	0	1	TRAESCS4B02G097800
Biological Process	regulation of beta-glucan metabolic process	GO:0032950	1	0	1	TRAESCS4B02G097800
Biological Process	secretion by cell	GO:0032940	1	0	2	TRAESCS4B02G072000,TRAESCS4B02G082700
Biological Process	SREBP signaling pathway	GO:0032933	1	0	1	TRAESCS4B02G083300
Biological Process	regulation of organic acid transport	GO:0032890	1	0	2	TRAESCS4B02G081100,TRAESCS6B02G198400
Biological Process	regulation of polysaccharide biosynthetic process	GO:0032885	1	0	1	TRAESCS4B02G097800
Biological Process	regulation of polysaccharide metabolic process	GO:0032881	1	0	1	TRAESCS4B02G097800
Biological Process	regulation of localization	GO:0032879	1	0	2	TRAESCS4B02G081100,TRAESCS6B02G198400
[truncated: 1,350 more rows]

## Sheet: Table S9
Table S9 Gene expression levels at different treatments and tissues.
[truncated: 46 more rows]

[truncated: 2 more sheets: TableS 10, Table S11]
